# Supplementary material for: The E-Subgroup Pentatricopeptide Repeat Protein Family in Arabidopsis thaliana and Confirmation of the Responsiveness PPR96 to Abiotic Stresses
Source: Front Plant Sci. 2016 Dec 5;7:1825. doi: 10.3389/fpls.2016.01825 (PMC5136568; doi:10.3389/fpls.2016.01825)
Supplement: Table S2 — E-subgroup PPR genes in A. thaliana. Detailed genomic information including domain/class present, alias, ORF length, protein length, genomic locus (chromosomal location), number of introns within ORF, subcellular localization, isoelectric point, and molecular weight (kDa) of the PPR proteins for each PPR gene. [file Table2.XLSX]

## Sheet: uniprot-family__PPR+family.+PCM
Table 2. E-subgroup PPR genes in Arabidopsis. Detailed genomic information including domain/class present, alias, ORF length, protein length, genomic locus (chromosomal location), number of introns within
ORF, subcellular localization, isoelectric point, and molecular weight (kDa) of the PPR proteins for each PPR gene
Gene names	Protein ID	Subclass	Alias	Protein Length	ORF length	Chromosome	Phytozome pseudomolecule position	Introns NO.	Targeting	Gene orientation	isoelectric point	molecular weight (kDa)
At1g03510	Q9LR72	E		429	1287	Chr1	876258-877547	0	Chloroplast	Downward	6.89	47.5769
At1g03540	Q9LR69	E		609	1827	Chr1	883782-885611	0	Mitochondrion	Upward	8.75	67.4018
At1g05750	Q9MA50	E	CLB19	500	1500	Chr1	1721509-1724734	0	Chloroplast	Upward	7.97	49.8356
At1g06140	Q9LND4	E		558	1674	Chr1	1864796-1866472	0	Mitochondrion	Upward	7.44	53.3531
At1g09190	O80488	E		484	1452	Chr1	2966120-2967718	0	Mitochondrion	Downward	7.21	53.9621
At1g09220	Q680Z7	E		504	1512	Chr1	2977792-2979466	0	Mitochondrion	Downward	7.58	46.9218
At1g10330	Q9SY75	E		467	1401	Chr1	3388747-3390150	0	Mitochondrion	Upward	7.9	51.4306
At1g17630	Q9LNP2	E+		731	2193	Chr1	6064525-6066720	0	Mitochondrion	Upward	7.06	82.272
At1g22830	Q4V389	E		703	2109	Chr1	8076573-8079116	1	Mitochondrion	Upward	7.12	79.3151
At1g26900	Q9ZVG8	E		572	1716	Chr1	9319756-9321474	0	Mitochondrion	Downward	5.94	49.9871
At1g28690	Q1PFQ9	E		520	1560	Chr1	10080042-10081604	0	Mitochondrion	Downward	8.46	55.8203
At1g31430	Q9C866	E+		570	1710	Chr1	11253936-11255737	0	Mitochondrion	Downward	5.61	63.7604
At1g32415	P0C7R0	E+		761	2283	Chr1	11695611-11697896	0	Mitochondrion	Upward	5.58	81.766
At1g33350	Q9C501	E		538	1614	Chr1	12089403-12091687	0	Chloroplast	Downward	8.22	60.4737
At1g43980	Q9LP03	E		633	1899	Chr1	16687637-16689502	0	Mitochondrion	Downward	5.28	67.9524
At1g50270	Q9SX45	E+		596	1788	Chr1	18622026-18624250	0	Mitochondrion	Upward	8.35	67.396
At1g53600	Q9C8L6	E+		717	2151	Chr1	20001263-20003416	0	Mitochondrion	Upward	8.49	75.126
At1g56570	Q9FXA9	E+	PNG	611	1833	Chr1	21195804-21197721	1	Mitochondrion	Upward	7.5	68.2779
At1g62260	O04590	E	MEF9	656	1968	Chr1	22997826-22999796	0	Mitochondrion	Downward	6.90	74.169
At1g64310	Q9C7V5	E		552	1656	Chr1	23866053-23867711	0	Chloroplast	Upward	6.94	61.4004
At1g69350	Q9C507	E+		787	2361	Chr1	26069882-26072245	0	Mitochondrion	Upward	5.85	85.5751
At1g71490	Q9C9I6	E+		681	2043	Chr1	26932905-26935825	0	Mitochondrion	Downward	7.3	75.406
At1g74400	Q9CA73	E+		462	1386	Chr1	27963953-27965341	0	Mitochondrion	Upward	8.29	52.6638
At1g74600	Q9CA56	E		895	2685	Chr1	28025153-28027840	0	Chloroplast	Downward	5.59	90.6861
At1g77010	O49287	E		695	2085	Chr1	28942710-28944797	0	Mitochondrion	Upward	5.23	70.2585
At1g77170	Q3ECB8	E		467	1401	Chr1	28998047-28999537	0	Mitochondrion	Downward	7.95	52.6571
At2g02750	Q1PFA6	E		613	1839	Chr2	771151-773540	0	Mitochondrion	Downward	6.12	67.9358
At2g03380	Q9ZQ74	E		689	2067	Chr2	1028292-1030361	0	Mitochondrion	Upward	6.53	75.2718
At2g04860	Q9SJ73	E		692	2076	Chr2	1706787-1708865	0	Mitochondrion	Downward	6.77	76.6522
At2g13600	Q9SIT7	E+		697	2091	Chr2	5671493-5673586	0	Mitochondrion	Upward	5.57	78.0906
At2g17210	Q9SII7	E+		736	2208	Chr2	7485398-7487602	1	Chloroplast	Downward	5.91	81.602
At2g20540	Q9SIL5	E+	MEF21	534	1602	Chr2	8844160-8845764	0	Mitochondrion	Upward	6.44	60.8795
At2g21090	Q9SKQ4	E+		597	1791	Chr2	9045516-9047579	0	Cytoplasm	Downward	8.97	67.5185
At2g22410	Q9SJZ3	E+	SLO1	681	2043	Chr2	9509017-9511231	0	Mitochondrion	Upward	6.14	73.0014
At2g33680	P93005	E+		727	2181	Chr2	14249608-14251791	0	Cytoplasm	Upward	6.08	80.309
At2g34400	O64705	E+		621	1863	Chr2	14516226-14518186	1	Mitochondrion	Upward	6.41	70.5316
At2g35030	O64766	E+		627	1881	Chr2	14760869-14763077	0	Mitochondrion	Downward	7.27	66.2982
At2g36730	Q9ZQA1	E+		501	1503	Chr2	15405068-15406573	0	Mitochondrion	Downward	8.25	56.9512
At2g36980	Q9SJK9	E+		625	1875	Chr2	15531161-15533265	0	Mitochondrion	Upward	5.44	68.298
At2g37310	Q9ZUT5	E+		657	1971	Chr2	15664800-15667079	0	Mitochondrion	Downward	5.64	73.3428
At2g37320	Q9ZUT4	E+		500	1500	Chr2	15667208-15668851	0	Mitochondrion	Upward	7.51	56.3444
At2g39620	O80647	E		836	2508	Chr2	16518968-16521478	0	Mitochondrion	Downward	6.35	92.6724
At2g40720	Q7XJN6	E+		860	2580	Chr2	16987269-16989851	0	Mitochondrion	Upward	6.37	95.3931
At2g42920	Q9SJG6	E+		559	1677	Chr2	17858698-17863466	4	Chloroplast	Upward	5.49	61.2387
At2g44880	Q1PEU4	E+	AHG1	555	1665	Chr2	18505239-18506906	0	Mitochondrion	Upward	6.33	63.2601
At2g45350	O22137	E	CRR4	613	1839	Chr2	18694816-18696657	0	Chloroplast	Downward	6.78	69.185
At2g46050	O82363	E		590	1770	Chr2	18939262-18941034	0	Mitochondrion	Upward	6.33	53.8278
At3g01580	Q9SS97	E+		660	1980	Chr3	223529-225511	0	Mitochondrion	Downward	6.35	74.3199
At3g02330	Q9FWA6	E+		903	2709	Chr3	473881-476592	0	Chloroplast	Downward	5.99	101.714
At3g04750	Q9SR01	E+		661	1983	Chr3	1301391-1303376	0	Mitochondrion	Downward	8.46	72.6233
At3g05240	Q9MA95	E	MEF19	565	1695	Chr3	1493684-1495381	0	Mitochondrion	Downward	6.05	63.2901
At3g05340	Q9MA85	E+		658	1974	Chr3	1523463-1526166	0	Mitochondrion	Downward	6.23	73.1285
At3g09040	Q9SS83	E+		1028	3084	Chr3	2761195-2764281	0	Mitochondrion	Downward	6.14	111.541
At3g13880	Q9LRV9	E+		748	2244	Chr3	4572180-4574490	0	Mitochondrion	Upward	5.78	83.0625
At3g14730	Q9LUC2	E+		653	1959	Chr3	4949385-4951346	0	Chloroplast	Downward	5.85	72.7111
At3g15930	Q9LSB8	E+		687	2061	Chr3	5387444-5389690	1	Mitochondrion	Upward	8.35	77.6842
At3g16610	Q9LUS3	E		654	1962	Chr3	5656371-5658335	0	Mitochondrion	Downward	6.8	72.8456
At3g18840	Q9LHN5	E+		678	2034	Chr3	6496198-6498234	0	Mitochondrion	Upward	5.54	76.4162
At3g18970	Q9LJ69	E	MEF20	472	1416	Chr3	6543318-6545432	1	Mitochondrion	Downward	9.04	52.5581
At3g20730	Q9LT48	E		565	1695	Chr3	7247095-7249145	1	Mitochondrion	Upward	8.87	63.1152
At3g21470	Q9LVF9	E		523	1569	Chr3	7563503-7565074	0	Mitochondrion	Upward	6.45	58.2275
At3g22150	Q9LIE7	E+		820	2460	Chr3	7812944-7815928	0	Chloroplast	Upward	6.34	86.5584
At3g25060	Q9LJR6	E+		601	1803	Chr3	9128516-9130321	0	Mitochondrion	Upward	7.63	57.9654
At3g25970	Q9LU94	E+		701	2103	Chr3	9500116-9502221	0	Mitochondrion	Downward	5.75	78.1822
At3g28640	Q9LJJ1	E+		504	1512	Chr3	10731518-10733032	0	Mitochondrion	Downward	6.68	56.5677
At3g28660	Q9LJI9	E+		504	1512	Chr3	10738715-10740930	1	Mitochondrion	Downward	6.45	56.6457
At3g29230	Q9LS72	E+		600	1800	Chr3	11188803-11190605	0	Chloroplast	Upward	6.61	67.3381
At3g47840	Q9STS9	E+		706	2118	Chr3	17651912-17654032	0	Mitochondrion	Upward	8.33	78.0538
At3g49740	Q9M2Y4	E+		737	2211	Chr3	18447788-18450094	0	Mitochondrion	Upward	5.96	82.0132
At3g50420	Q9SCT2	E		794	2382	Chr3	18710871-18713649	3	Mitochondrion	Downward	6.91	88.5166
At3g51320	Q0WVU0	E		530	1590	Chr3	19049602-19051565	0	Mitochondrion	Downward	8.45	58.9852
At3g53360	Q9LFI1	E+		768	2304	Chr3	19784502-19786808	0	Mitochondrion	Upward	6.09	77.7574
At4g04370	Q9XE98	E+		729	2187	Chr4	2134060-2136249	0	Chloroplast	Upward	6.21	81.212
At4g08210	Q9SUF9	E		686	2058	Chr4	5183813-5185873	0	Mitochondrion	Downward	5.97	75.8249
At4g14170	Q5XEY7	E		477	1431	Chr4	8176324-8178142	0	Chloroplast	Downward	8.7	53.2533
At4g16470	O23491	E+		501	1503	Chr4	9287862-9289582	1	Mitochondrion	Downward	9.11	56.7987
At4g18840	O49399	E		545	1635	Chr4	10338719-10340356	0	Chloroplast	Downward	5.42	60.8418
At4g19191	P0C8Q2	E+		654	1962	Chr4	10496228-10498192	0	Mitochondrion	Upward	5.73	65.8748
At4g19220	O49680	E		951	2853	Chr4	10505266-10508121	1	Mitochondrion	Downward	5.91	97.7409
At4g20770	Q9SVH0	E		774	2322	Chr4	11130762-11133086	0	Mitochondrion	Downward	6.34	86.3772
At4g21300	Q9STE1	E+		857	2571	Chr4	11336479-11339052	0	Mitochondrion	Upward	8.17	95.6101
At4g22760	P0C8Q5	E		578	1734	Chr4	11960553-11962289	0	Mitochondrion	Upward	8.23	64.5864
At4g25270	Q9SB36	E		527	1581	Chr4	12937253-12938836	0	Chloroplast	Downward	5.88	54.0842
At4g31070	O65543	E		624	1872	Chr4	15118696-15120537	0	Mitochondrion	Downward	6.39	67.9997
At4g32430	Q84MA3	E+		763	2289	Chr4	15652892-15655474	0	Mitochondrion	Upward	5.74	80.5614
At4g38010	Q9SZK1	E		559	1677	Chr4	17859582-17861261	0	Mitochondrion	Downward	8.52	62.4338
At4g39530	Q9SVA5	E+		834	2502	Chr4	18374736-18377240	0	Mitochondrion	Downward	6.85	93.7944
At4g39952	Q3E9N1	E		775	2325	Chr4	18527680-18530007	0	Mitochondrion	Upward	5.94	83.7822
At5g08305	P0C8Q7	E+		534	1602	Chr5	2670134-2671765	0	Mitochondrion	Downward	7.92	59.918
At5g08490	Q9FNN9	E+	SLG1	849	2547	Chr5	2745208-2747757	0	Mitochondrion	Downward	6.98	94.4881
At5g08510	Q9FNN7	E+		511	1533	Chr5	2753099-2755116	1	Mitochondrion	Upward	8.06	58.0382
At5g15300	Q9LXF2	E		548	1644	Chr5	4968163-4970034	0	Mitochondrion	Downward	8.43	62.1117
At5g19020	P0C8Q8	E	MEF18	685	2055	Chr5	6352771-6354828	0	Mitochondrion	Downward	5.91	73.3343
At5g27110	O04659	E+		691	2073	Chr5	9538572-9540647	0	Chloroplast	Downward	6.79	77.9851
At5g37570	Q9FHR3	E		550	1650	Chr5	14924494-14926146	0	Mitochondrion	Downward	6.71	61.6523
At5g39350	Q9FLZ9	E+		677	2031	Chr5	15750929-15752962	0	Chloroplast	Upward	8.19	75.9599
At5g42450	Q9FIH2	E		517	1551	Chr5	16977297-16979016	0	Mitochondrion	Upward	6.93	55.6269
At5g43790	Q9FG85	E		460	1380	Chr5	17592007-17593481	0	Mitochondrion	Downward	8.4	51.6442
At5g47460	Q9FGL1	E+		576	1728	Chr5	19252463-19254193	0	Mitochondrion	Downward	6.79	64.398
At5g55740	Q9FM64	E+	CRR21	830	2490	Chr5	22561941-22564433	0	Chloroplast	Downward	5.61	85.7124
At5g56310	Q9FMA1	E+		530	1590	Chr5	22802316-22804377	0	Mitochondrion	Upward	7.27	59.1905
At5g59200	Q9FIF7	E+	OTP80	544	1632	Chr5	23888793-23890427	0	Chloroplast	Downward	5.86	58.7096
At5g59600	Q9FGR2	E		534	1602	Chr5	24011000-24013025	0	Mitochondrion	Downward	8.55	59.955
At5g61800	Q9FLS9	E		499	1497	Chr5	24829987-24831553	0	Mitochondrion	Downward	8.66	56.0489
At5g66500	Q9FJY9	E		532	1596	Chr5	26547995-26549677	0	Mitochondrion	Downward	6.96	55.0695
