# Supplementary material for: The E-Subgroup Pentatricopeptide Repeat Protein Family in Arabidopsis thaliana and Confirmation of the Responsiveness PPR96 to Abiotic Stresses
Source: Front Plant Sci. 2016 Dec 5;7:1825. doi: 10.3389/fpls.2016.01825 (PMC5136568; doi:10.3389/fpls.2016.01825)
Supplement: Table S3 — Average log signal values of 105 E-subgroup PPR genes from three biological replicates of each sample. [file Table3.XLSX]

## Sheet: Sheet1
Table 3. Average log signal values of 105 E-subgroup of PPR protein encoding genes from three biological replicates of each sample.
Gene name	Probe Set ID	Dry seed	Imbibed seed, 24 h	Root	Hypocotyl	1st Node	Stem, 2nd Internode	Shoot Apex, Inflorescence	Shoot Apex, Transition	Shoot Apex, Vegetative	Cotyledon	Vegetative Rosette	Entire Rosette After Transition to Flowering	Cauline Leaf	Leaf 1 + 2	Leaf 7, Petiole	Leaf 7, Distal Half	Leaf 7, Proximal Half	Rosette Leaf 2	Rosette Leaf 4	Rosette Leaf 6	Rosette Leaf 8	Rosette Leaf 10	Rosette Leaf 12	Senescing Leaf	Seeds Stage 3 w/ Siliques	Seeds Stage 4 w/ Siliques	Seeds Stage 5 w/ Siliques	Seeds Stage 6 w/o Siliques	Seeds Stage 7 w/o Siliques	Seeds Stage 8 w/o Siliques	Seeds Stage 9 w/o Siliques	Seeds Stage 10 w/o Siliques	Flower Stage 9	Flower Stage 10/11	Flower Stage 12	Flower Stage 12, Stamens	Flower Stage 12, Carpels	Flower Stage 12, Petals	Flower Stage 12, Sepals	Flower Stage 15	Flower Stage 15, Carpels	Flower Stage 15, Petals	Flower Stage 15, Sepals	Flower Stage 15, Stamen	Flower Stage 15, Pedicels	Mature Pollen
At1g03510	264819_at	4.46793	3.86691	3.46989	3.67243	3.22497	2.90689	4.30451	4.35614	4.48736	3.38957	4.1127	3.55827	2.6893	3.6565	3.2032	2.66903	2.81352	3.62761	3.40054	3.66676	3.45418	3.07895	4.01614	3.22959	2.65076	3.3799	2.95606	3.34341	3.31615	2.44626	3.02857	3.13093	3.85898	3.57289	3.90207	2.7761	3.82883	3.31615	2.86987	3.39643	3.95233	2.27798	1.92979	2.0036	3.97545	3.18587
At1g03540	264817_at	3.83491	3.2555	2.87578	3.04614	2.66903	2.68032	4.62994	4.32193	4.02768	3.64731	3.72356	2.99277	2.21723	3.23419	2.51096	2.31034	1.73552	2.17951	3.1635	3.42089	2.62059	3.48929	2.82375	2.02857	2.19535	3.26303	3.19061	3.848	3.29131	3.58015	3.41278	3.59216	4.25248	3.65535	2.97269	1.12433	4.09255	3.42626	3.42089	2.99639	4.01346	2.47249	1.59932	1.35614	3.29425	3.1635
At1g05750	261310_at	5.58736	5.17473	4.09845	4.2765	4.20398	4.22882	5.08236	5.15502	5.16511	4.25248	4.86196	4.57954	4.69488	4.38612	4.61471	4.2817	4.50653	4.26379	4.29352	4.28392	4.06609	4.75489	5.11603	4.64559	3.71809	4.06867	4.0321	3.51096	3.38681	3.75809	4.19849	3.92884	4.93829	4.84298	4.68145	4.42156	4.54844	4.12516	4.28392	4.49506	4.40122	3.64386	4.40122	3.20633	4.78136	4.06695
At1g06140	At1g06140	3.73769	3.72247	3.25701	3.47379	2.49313	3.12598	4.00988	4.07296	4.13668	3.22651	3.83086	2.94111	3.66448	2.54844	3.65076	2.9279	3.66221	3.13914	3.0268	2.52356	2.71809	2.80941	3.74953	3.54597	2.70044	3.30451	3.04089	2.62059	2.70266	3.48285	2.88753	2.85798	3.47379	3.78973	3.68482	3.31904	3.13422	2.71809	3.01792	3.36597	3.4957	2.78241	3.10601	2.80735	3.70155	4.06609
At1g09190	264251_at	2.34199	4.87578	3.1127	2.13093	0.748461	-0.556393	4.01346	4.41684	4.23726	-0.0740006	1.91073	0.659925	-0.494109	-0.268817	0.111031	-0.304006	-0.514573	1.53605	-1.12029	0.847997	0.871844	1.89142	2.86394	2.27798	0.176323	-0.0588937	0.15056	1.45943	-0.0291463	0.871844	0.475085	1.03562	3.90689	3.45022	1.63227	0.0840643	3.52356	0.584963	0.389567	1.17632	2.52607	0.704872	0.9855	0.659925	-0.0740006	1.64616
At1g09220	264258_at	3.14893	4.01792	2.33914	2.59932	2.56316	2.11437	3.85599	3.76871	3.10098	2.14731	2.75061	2.17951	2.73552	0.948601	2.63227	2.55582	3.10434	2.73552	2.22651	2.09761	2.29572	2.42223	2.80323	3.01078	2.09761	2.67807	2.37851	2.50589	2.51096	3.05137	3.59813	3.34341	3.13093	3.0268	2.55582	2.04614	3.34767	2.35332	2.15704	2.848	3	1.62293	2.89724	1.83188	2.43296	1
At1g10330	264455_at	2.96532	4.81506	4.58075	4.1177	3.92884	3.84298	5.42459	5.18428	5.05355	4.2854	4.58195	4.40122	4.52105	3.853	3.91456	4.36527	2.17951	4.2426	4.01346	3.81558	4.12928	4.04002	3.87774	4.6893	3.85898	4.57289	4.78555	4.86344	3.98732	4.81506	4.42156	4.47314	4.88313	4.73227	4.45615	2.75489	4.40327	3.91265	3.45418	4.09845	4.41819	3.34056	4.37226	3.78973	3.95884	2.61589
At1g17630	260736_at	3.64039	4.05918	3.43029	3.63575	2.91839	3.42626	4.1235	4.23343	4.54597	3.8885	3.26303	3.6837	2.39232	3.21878	3.62176	3.02857	3.64386	3.65878	3.82069	3.67582	3.92125	4.19692	3.54597	3.51475	2.488	2.9241	2.08066	3.05311	3.52105	3.56071	2.68032	3.34767	3.58616	3.60763	3.7866	1.9855	4.04439	3.01792	3.50589	3.46728	3.99095	2.71809	1.94486	1.65992	3.60644	2.9782
At1g22830	264749_at	5.22766	4.59335	3.30012	2.5008	1.91073	2.85	3.94392	3.97085	3.77716	2.57531	3.61824	3.3147	3.71149	3.03562	2.80323	3.22188	3.41278	3.20163	2.98732	2.41414	3.03738	3.68145	3.51854	3.95699	3.14568	2.93168	3.18587	3.81044	3.27053	4.04089	4.28762	4.89385	3.52105	3.46728	3.16993	1.93734	3.7366	2.82985	3.21412	2.73335	3.46336	2.96901	3.23879	2.71809	3.0197	3.88557
At1g26900	263684_at	4.05224	4.27724	4.8268	4.79597	4.36457	4.19061	5.59276	5.35755	5.06652	4.30086	4.90737	4.23573	3.93357	4.41481	4.05572	4.1334	4.15218	4.43029	4.24413	4.26903	4.12184	4.58796	4.46336	4.68538	4.80735	4.84549	4.67299	4.55029	4.03386	3.98914	3.44626	3.91934	5.24451	5.08151	4.78869	4.80632	5.0148	4.34696	4.36807	4.42156	5.06953	4.22882	4.25248	4.14241	4.31325	5.24031
At1g28690	262763_at	2.64847	3.30597	2.28688	2.17313	2.24793	1.90689	2.46728	2.79909	2.98368	2.35332	3.09255	2.07039	2.4489	2.73985	2.14078	2.20477	2.69153	2.14078	2.03562	2.71809	2.68482	2.0635	3.2854	2.72465	2.59932	1.11103	1.70044	2.47249	1.51096	2	3.05137	2.9782	2.28983	1.70487	1.58976	2.17951	0.963474	0.659925	2.13093	2.69599	1.67807	2.1635	1.9855	1.53605	2.8679	3.91648
At1g31430	263684_at	4.18903	4.3512	2.86987	3.80219	2.94673	2.68032	4.20242	4.31687	4.25248	3.10601	4.26153	3.42761	2.88753	3.27501	3.23419	3.18745	3.41007	3.13586	3.49825	2.93546	2.99639	3.7845	4.48091	3.05485	2.93168	2.89724	2.87971	4.3147	3.54226	4.65592	4.61648	4.38059	3.9222	4.0268	3.11437	2.10434	3.33342	2.37851	3.19535	3.22188	4.05398	2.47508	2.15704	2.28096	3.77716	2.62761
At1g33350	256532_at	4.70487	4.58736	3.86295	4.00988	3.1177	3.35191	4.17871	4.5656	4.65249	3.70708	3.61589	3.93829	3.51475	3.80735	3.3799	3.64962	4.16993	3.66789	3.91934	3.29425	3.59096	3.8885	4.05398	3.0268	3.37295	3.849	3.04614	3.89821	3.21101	4.17473	4.51665	4.46597	3.72028	3.74846	4.01436	3.29425	3.96809	3.85898	3.56803	3.66107	3.86295	3.41819	2.94486	3.0018	4.40327	3.94298
At1g43980	259483_at	-0.68966	3.07382	0.678072	0.773996	0.632268	-1.12029	3.26754	3.19849	2	-0.217591	1.11103	-0.152003	-0.494109	-0.104697	-0.152003	-0.184425	1.76553	-0.0291463	1.49057	0.933573	-1	2.47508	0.356144	2.17313	-0.395929	0.722466	-1.05889	1.29866	-0.358454	2.34483	0.333424	2.39232	3.55459	2.49313	1.64616	-0.415037	1.89142	0.687061	0.910733	0.887525	2.27798	-0.785875	-0.494109	-0.0740006	1.31034	0.495695
At1g50270	262465_at	4.42089	4.25776	3.77926	4.3512	3.77505	3.774	4.59455	4.57773	4.5552	4.10434	4.04876	3.46989	3.79181	4.60585	3.88264	4.18666	3.82375	3.99639	4.45943	3.98277	3.99367	4.05398	4.32769	3.33342	3.59216	3.41684	2.74416	3.10601	2.32481	3.52482	3.73335	3.49185	4.08576	3.87086	3.94111	2.65764	3.42626	3.90497	3.53605	3.57652	3.94767	2.40599	3.39917	3.4957	3.49825	4.41819
At1g56570	245680_at	3.9542	4.6094	3.25399	3.87774	3.05832	3.39917	4.35614	4.36457	4.81916	3.48285	4.16027	3.72247	3.0072	3.26303	3.28688	3.55459	3.91648	3.66221	3.35473	3.69265	3.25701	3.7845	4.27128	3.70708	3.26754	3.31615	3.20789	3.11936	2.89336	2.80941	3.37156	3.41414	3.50843	3.65535	3.58616	2.24793	3.97085	3.30743	3.07039	3.81558	3.64386	2.66448	3.47249	3.38543	3.96901	3.01436
At1g62260	264739_at	3.51096	4.20711	3.22188	3.18269	2.97085	2.59694	4.05398	4.1375	4.1152	3.07724	3.51602	3.22497	3.21101	3.16027	3.14731	3.0635	3.57046	3.13422	3.61824	3.14731	2.89336	3.11437	3.26454	3.926	2.78869	2.77821	2.45418	2.74631	3.67582	3.30889	3.53107	2.98368	3.51475	3.61589	3.23266	3.27501	3.35896	2.8339	3.13093	3.51475	3.75596	2.13422	2.89918	2.60407	2.94673	3.78973
At1g64310	259798_at	2.89918	3.19535	3.0072	2.85997	2.45418	2.25096	3.17473	3.35896	3.05485	3.0321	3.43696	2.96532	3.18587	2.67807	3.1375	3.34341	2.88947	2.95047	3.22959	2.15381	3.09255	3.43429	2.68482	3.25248	2.58736	2.61117	2.68032	3.25701	3.07039	3.0072	3.85599	3.53356	2.70266	2.51854	3.01078	1.65992	3.13586	3.15543	2.53854	2.69153	2.89336	3.1177	2.65535	1.852	3.37295	4.17792
At1g69350	260348_at	5.19889	4.26078	3.96347	3.81865	3.70598	3.39643	4.01881	4.09845	4.50208	3.31325	3.62994	3.58015	2.57289	3.97361	3.32337	3.66562	3.46989	3.62059	3.76129	3.44361	3.64386	3.95233	3.85798	3.0635	3.18745	3.25701	2.95977	3.7126	3.40599	4.14649	3.99367	3.97728	3.64501	3.38681	2.91648	3.24184	3.9222	3.37851	3.66107	3.3147	3.29131	2.61589	3.18745	3.69042	3.82782	4.23573
At1g71490	259951_at	4.82985	4.38543	2.80323	3.12102	2.71809	3.07553	3.80012	3.41278	3.65878	2.62293	3.18269	3.14568	2.77189	2.9542	3.17951	2.44095	3.26303	3.0635	1.9486	3.29719	2.25701	2.79909	3.26454	3.26303	2.23266	2.20163	2.26604	2.25701	2.40599	2.89724	4.16832	3.849	3.72574	3.13586	2.97453	3.44095	3.3505	3.16993	2.93734	2.61589	3	2.79286	3.7126	2.53605	3.15543	4.23113
At1g74400	260224_at	3.95884	4.46205	4.61471	4.34554	3.47897	3.08066	4.38405	4.85449	4.63981	3.59813	3.8953	3.81762	3.33771	3.48929	3.61589	3.81352	3.79286	3.76022	3.82069	3.34341	3.70155	3.7126	4.17473	3.37295	3.61589	3.50843	3.54597	3.64962	3.7845	3.89239	4.15381	3.86295	4.13668	3.44626	3.36177	3.33628	4.19377	3.96162	3.39369	3.4957	3.91265	2.78869	3.72901	3.75489	3.79805	3.41007
At1g74600	260217_at	4.28021	5.11936	3.78764	4.28614	3.50462	3.38543	4.94767	5.1152	4.90833	3.97728	4.0365	3.92505	3.82579	4.09424	3.95699	3.97545	4.09845	4.1177	3.79286	4.15462	3.849	4.29205	4.40122	4.05311	3.87283	4.11603	4.06609	4.16912	3.58496	4.03562	3.64731	4.34199	4.393	4.12763	4.28392	3.29719	5.06221	4.02237	3.62994	4.30816	4.49697	3.7666	4.12763	3.34483	4.29499	2.89918
At1g77010	264946_at	5.51065	4.31832	3.30159	3.86394	3.30889	3.23726	4.29866	4.22574	4.29499	3.0054	3.84398	3.53978	3.19535	3.28688	3.65878	3.57652	3.22497	3.45022	3.22497	3.33056	3.67582	3.83592	3.91265	3.26754	3.52982	3.06178	3.45286	3.69042	3.23726	4.25475	4.47768	4.85848	4.21645	3.69042	3.24031	3.08406	4.06867	3.59694	3.35896	3.79494	3.83592	3.45154	3.1177	5.00135	3.64962	3.6241
At1g77170	264475_s_at	7.77985	5.29131	4.71589	4.87431	4.91695	4.45681	5.85699	6.0468	5.41819	4.29205	4.55766	4.36807	3.99639	3.90014	3.67807	4.20633	3.75809	4.21179	3.84398	3.80735	3.52105	4.0781	4.07039	4.59096	4.96486	4.78712	4.69209	5.05961	5.48091	6.20614	5.77742	5.48156	5.53761	5.14893	4.59991	4.46793	5.00809	4.40463	4.0321	4.75221	5.21257	3.79181	4.39575	6.45088	3.68706	6.38198
At2g02750	267473_at	4.22651	4.27575	4.13996	4.07382	3.65878	2.79286	4.6865	4.72247	4.65707	3.98914	4.44626	3.93074	3.43962	4.52669	3.85798	3.77926	3.93168	3.99367	3.73335	3.7845	3.6792	3.75061	3.90207	3.90014	3.45154	3.85599	3.62994	4.37921	4.0798	3.5741	4.25399	4.72574	4.45943	4.02059	3.10434	3.41414	3.854	3.58616	3.8679	3.67356	4.03826	3.21101	3.11437	2.99639	3.40054	3.96901
At2g03380	265708_at	5.23534	4.62819	3.50843	3.22497	2.67807	1.63691	3.67582	4.18031	4.09001	3.72574	3.46336	3.08406	3.16993	3.99367	3.22959	3.1635	3.56071	3.46597	2.85997	3.76022	3.41414	3.95047	3.8125	3.07553	3.39369	2.37295	2.85798	3.18745	2.79909	4.71315	4.62644	4.88509	3.69599	3.68482	3.27501	3.37851	2.48543	3.21101	3.04963	3.17153	3.66448	2.25096	2.66448	3.46597	3.35896	4.23496
At2g04860	263623_at	3.62059	4.18269	3.12267	3.0018	2.73985	2.61117	3.5435	4.17393	4.38059	3.12102	2.05311	1.22033	1.43296	1.67807	1.52607	1.79909	1.36737	2.89336	2.78869	3.0054	2.54844	1.40599	1.82782	2.33914	1.77821	1.12433	0.910733	1.35614	1.47508	1.87971	1.58496	2.88753	3.13093	3.11936	3.26003	2.01078	3.34056	2.88753	1.16993	1.15704	2.79286	2.53107	1.11103	2.51854	2.70708	2.31615
At2g13600	263719_at	4.27575	4.88411	3.87774	4.28614	3.68482	3.87774	4.80787	5.08321	4.95	3.62644	4.09677	3.81762	3.61589	4.0321	3.79805	3.55827	3.72574	3.79805	3.64386	3.86096	3.90014	3.91934	4.05832	3.76871	3.7666	3.90977	4.19061	4.31034	4.1334	3.6837	3.82883	4.35826	4.35262	3.86888	3.89239	4.19219	4.0027	3.79805	3.6241	3.84097	4.09424	2.46728	3.33342	2.63227	3.86592	3.90014
At2g17210	263418_at	-0.217591	1.36737	-0.494109	0.137504	-1.152	-0.321928	0.443607	0.0143553	0.275007	0.0703893	-0.713119	-0.358454	-0.556393	-0.268817	-0.321928	-0.836501	-0.0291463	-0.136062	-0.599462	-0.0291463	-0.454032	0.124328	0.176323	-0.217591	-0.514573	-1.152	-1	-1	0.594549	0.0143553	0.389567	1.89918	-0.358454	-0.713119	-0.234465	-0.494109	-0.736966	-0.494109	-0.888969	-0.152003	-0.599462	-0.915936	0.0426443	0.189034	0.137504	1.51602
At2g20540	263364_at	0.565597	4.02148	2.58496	3.08916	2.18587	2.74631	2.69599	3.61235	2.74631	1.7866	2.87381	2.77821	2.47508	3.19061	2.90881	3.06178	2.25096	3.46728	1.67807	3.16993	2.37295	1.72683	2.60644	2.68482	3.57289	2.88753	1.28688	2.52607	2.28688	2.36457	2.60881	1.22033	2.5509	2.85	2.51349	1.5008	1.92979	1	1.73552	1.12433	2.39232	1.93734	-0.152003	1.95606	3.10601	1.15704
At2g21090	264011_at	5.15866	6.28873	5.23611	4.85798	4.15866	4.43363	5.8525	5.64703	5.61794	4.52356	5.29866	4.75649	4.10518	4.79753	4.31687	4.15218	4.45352	4.55949	4.47768	4.64155	4.35262	4.67412	4.77241	4.0365	4.86196	4.45154	4.50335	4.60585	4.69544	4.65019	4.99367	4.68538	5.41143	5.08108	5.37191	5.50144	5.18031	4.81916	4.47573	4.61941	5.15502	4.04701	3.94298	4.853	4.76022	7.22766
At2g22410	264047_at	4.05832	4.56803	3.73444	3.45022	2.66676	1.9222	4.69544	4.77926	4.51286	3.30159	3.99367	3.68706	2.85	3.66107	3.17632	2.99095	1.68257	3.51223	3.33628	3.27053	3.7761	3.5435	3.73444	2.61589	3.63923	3.3505	3.35191	3.48543	3.07211	3.64501	4.24793	4.02326	4.06005	3.9542	4.01614	3.24793	4.17393	3.26003	3.08066	3.3147	3.94111	2.14078	1.80735	1.97453	3.44626	3.68706
At2g33680	267445_at	4.68706	4.55213	3.99367	4.05832	2.95047	3.20945	4.40599	4.34412	4.41616	3.5373	3.81865	3.33056	3.44758	2.99639	3.29278	3.22959	3.06178	3.18269	3.24184	3.20163	2.91265	3.50462	3.53605	3.49825	3.04614	3.03562	3.13586	3.96809	3.74524	4.19377	4.55827	4.42694	4.1416	3.69599	3.77716	3.24945	3.66789	4.16672	2.97453	3.36597	3.92125	3.1177	3.50589	3.6837	3.29719	4.72846
At2g34400	266998_at	4.07039	3.70044	3.70155	3.8953	4.15462	4.08406	4.20163	4.13668	4.30816	4.66391	4.30743	4.27277	4.22882	4.63517	4.51412	4.76977	4.83086	4.52042	4.30597	4.20633	4.44162	4.78816	4.69098	4.15623	3.83592	3.87578	3.32769	2.89336	2.82782	3.40735	4.12184	3.02326	4.12598	3.87676	3.63923	2.57531	3.67807	3.50843	4.09677	3.52105	3.97545	3.58616	3.73444	2.77821	4.13422	2.75702
At2g35030	267420_at	3.83794	5.05572	3.8125	4.01881	3.27053	2.75702	5.20789	5.06953	4.91217	3.0321	3.73444	3.55213	3.75489	3.46728	3.1375	3.32337	3.37573	2.90304	3.24031	3.33342	3.05311	3.63227	3.63575	3.82579	3.66107	4.15785	4.0798	4.0009	3.43029	3.70044	2.56803	1.75702	4.66676	4.01436	4.38612	3.51728	4.7252	3.99367	3.6792	3.48285	4.61765	2.64386	3.28688	2.38681	3.60288	2.62059
At2g36730	265195_at	5.14568	5.50112	4.78188	4.75542	4.23573	4.34199	5.59694	5.74443	5.28725	4.41684	4.9542	4.58376	4.58256	4.62702	4.78031	4.4822	4.44361	4.34056	4.66391	4.28244	4.35403	4.49506	4.81558	4.82069	4.47444	4.49697	4.41481	4.43829	4.50016	4.60881	5.04832	4.9486	5.10769	5.05658	4.88509	4.27426	5.05528	4.47768	4.27873	4.45483	4.97545	4.29352	4.33985	4.24031	4.36807	2.9279
At2g36980	263887_at	4.21101	4.30743	3.64962	3.95699	3.43296	3.49953	3.96625	4.08831	4.50462	3.38681	3.61235	3.23726	3.45681	4.01167	3.83794	3.93168	3.7148	3.58496	3.8339	3.17153	3.58015	3.78241	4.12102	3.53356	3.64501	3.64501	3.72574	4.73552	4.8505	4.57471	3.54844	4.43363	4.01436	3.64155	3.15866	3.01792	3.48543	3.42761	2.7137	3.35755	3.39232	3.50208	2.65076	3.7366	3.84097	3.89239
At2g37310	266002_at	4.91409	5.23458	3.24031	3.30743	2.87381	2.17951	4.52669	4.65821	4.26754	3.16993	3.851	3.2032	3.13093	1.96347	3.20163	3.26754	3.01436	3.39369	3.21101	3.33771	3.29719	3.21878	3.69488	3.35755	2.18587	2.72247	3.07724	3.2032	2.99639	3.63923	3.93168	3.98641	4.20945	3.849	3.08066	2.34483	3.85898	3.30012	3.10098	3.16672	3.39917	2.33914	3.02326	2.9222	2.90304	3.58015
At2g37320	266003_at	4.01525	3.26604	2.848	2.56316	2.89336	1.22033	4.24869	4.10852	3.83794	3.04614	3.62761	2.84398	3.35191	3.51854	3.22497	3.1635	3.43296	3.03738	2.33914	3.67582	3.0054	2.87971	3.49825	3.52105	2.32193	2.5008	1.89918	2.64386	2.47508	2.85997	2.4489	2.55582	3.43696	3.62644	3.24945	1.72683	3.35473	2.79286	0.389567	2.66676	2.02148	1.72683	1.5008	2.774	3.04614	3.37156
At2g39620	266973_at	3.41414	3.84097	3.5435	3.49313	2.40871	2.88947	4.25927	4.18428	4.25626	3.54597	3.23266	3.12763	3.14241	3.35896	2.75061	3.49825	3.74416	3.32337	2.57289	3.28983	2.66221	3.13586	3.64962	2.95977	3.20945	3.39917	2.73985	4.10014	3.37156	3.50462	3.90304	4.03562	3.4957	3.59096	3.76022	2.61117	3.7366	3.27947	3.12928	3.22497	3.65076	3	2.88947	3.46074	4.16027	3.70598
At2g40720	266102_at	4.69544	5.09381	3.90785	4.27128	3.70377	3.7845	5.32769	5.30232	4.97728	3.95699	4.53045	4.1643	3.62176	4.1152	3.73444	4.01167	4.08576	3.88557	4.04527	4.17712	3.853	4.22342	4.32193	4.39232	4.08321	4.01881	3.97269	4.13586	4.02326	3.96347	4.36877	4.56682	4.86839	4.75916	4.48091	3.02857	4.4363	3.66789	3.77926	3.98641	4.53667	3.61589	3.44626	3.80323	4.1643	4.36107
At2g42920	265267_at	3.54102	4.35191	3.43696	4.27426	4.14241	3.51096	4.71699	4.50779	4.14812	4.05832	4.7366	4.32625	4.4614	4.14649	3.58496	3.99186	4.19849	4.45352	3.65878	4.15704	3.84599	4.15218	4.36527	4.48091	4.08321	2.94673	3.1127	3.75275	3.15056	4.0045	3.88069	3.88557	4.82171	4.51916	4.27352	4.32409	4.90737	4.74416	4.31904	4.47249	5.01703	3.83289	4.29866	4.39985	4.79961	5.75622
At2g44880	266810_at	-1.2863	1.52607	0.333424	-0.415037	-0.0892673	-0.0144996	1.75702	2.23266	1.53605	-0.535332	1.07724	-0.454032	-0.152003	0.124328	-0.785875	1.58496	1.12433	-0.268817	-0.304006	0.176323	0.432959	-0.184425	1.18903	-0.0588937	-0.666576	-0.0291463	-0.217591	1.7137	-0.666576	1.02148	0.632268	0.443607	0.176323	0.963474	0.584963	-0.556393	-0.136062	-0.556393	-0.621488	0.263034	0.641546	-0.713119	0.333424	0.485427	-0.836501	1.20163
At2g45350	245129_at	0.713696	1.09085	-0.184425	0.432959	1.61353	1.41143	1.12433	1.58496	1.38405	1.72683	3.16189	3.44361	3.13093	2.7761	2.76553	2.36457	3.0197	2.94486	1.58976	3.10434	2.62059	2.91839	3.74416	1.96717	3.28688	0.15056	0.411426	0.15056	0.124328	1.63691	1.32769	1.22033	0.536053	0.678072	1.90689	-0.971431	1.18903	0	2.12102	1.51096	2.07382	-0.0740006	1.7866	1.32193	3.54226	3.24945
At2g46050	266602_at	2.87381	3.30159	2.35896	3.01078	1.69153	2.95047	1.51096	2.66221	2.25096	2.22033	1.5509	3.32769	0.594549	3.17473	2.10769	2.44095	2.51854	2.69153	2.97269	3.72028	2.79909	2.89336	2.59932	2.22033	2.96347	2.56316	1.54102	1.66903	0.111031	0.432959	0.807355	1.87971	0.298658	1.72683	2.62059	1.76553	2.59216	2.8339	2.9279	2.22033	2.64616	2.75702	2.90304	2.58736	2.43296	1.16993
At3g01580	259183_at	1.23266	2.7845	0.748461	-0.888969	-1.51457	-1.2863	1.72683	1.65535	0.214125	-0.621488	0.565597	-0.971431	-1.94342	-0.0291463	-1.2863	0.475085	0.15056	-0.494109	-0.415037	0.704872	-1.2863	-1.21759	-1.32193	-0.514573	-0.971431	-0.915936	-1.94342	-0.268817	0.85599	-0.0740006	1.11103	0.613532	-0.415037	-1.152	0.15056	0.641546	-0.556393	-1.12029	-0.599462	-1.32193	0.516015	-0.666576	-0.0740006	-0.666576	0.432959	1.9486
At3g02330	256325_at	4.53107	3.97361	2.71149	2.79909	1.98185	2.59694	3.66221	3.70708	3.95233	2.5509	2.60881	2.58015	2.41414	2.01792	1.98185	3.50462	3.27202	3.39369	3.05832	2.15381	1.91073	1.87971	2.83996	2.33056	0.678072	1.42223	1.5656	3.1127	1.81147	2.76129	3.28983	2.75061	3.42358	2.45943	2.35332	2.12433	2.69153	2.03562	2.54844	2.47249	2.87774	2.01792	2.848	1.03562	0.918386	1.25096
At3g04750	258817_at	5.09255	4.52544	3.67243	4.34199	4.10014	4.33128	4.14241	4.42156	4.53169	4.24108	4.38267	4.3505	3.94017	3.94017	3.90689	3.68145	4.14975	4.1152	3.72356	3.94579	3.79181	3.70708	3.74524	4.46009	3.41414	4.10098	3.94579	3.57894	3.62644	4.14649	4.12102	4.22033	3.97545	4.18666	4.20085	3.16189	4.19456	3.73877	3.94111	3.848	4.11936	3.59694	3.62644	3.63691	3.91456	4.22188
At3g05240	259355_at	3.3799	2.30451	3.13422	2.96532	2.69153	3.23266	3.70929	3.68482	3.34056	3.78973	3.40599	3.27202	2.53605	3.32193	3.09761	3.04089	3.43429	2.86987	3.44758	3.88557	3.02857	3.40735	3.38681	3.38957	3.1177	3.30451	3.02326	2.93168	3.21878	2	3.16189	2.87971	3.51728	3.30743	3.41684	1.852	2.80323	3.10434	2.85798	2.70708	3.34908	2.28096	1.91073	2.35896	3.23419	1.7866
At3g09040	259206_at	4.46793	3.85798	2.8679	3.04614	3.08746	3.21101	3.61589	3.52356	3.59694	3.0321	2.37851	2.07039	2.53854	3.05832	2.83996	2.04614	3.20163	3.06695	2.47249	2.01078	2.39506	2.75702	3.17473	3.30889	2.0036	2.41954	2	0.15056	2.07039	2.3505	1.66903	2.65076	3.29425	2.45943	2.40599	2.46728	2.91648	2.02857	2.77189	3.01792	2.91265	2.58736	3.44758	1.75702	2.96532	3.50589
At3g13880	257607_at	4.86245	4.87381	3.76341	3.94017	3.04614	2.75702	4.89385	4.69377	4.43696	3.08746	3.60999	3.34908	2.99277	2.96532	3.3147	3.49313	3.26754	3.42089	3.42089	2.79909	3.35755	3.23266	4.32048	3.58256	3.10936	2.95977	3.35755	4.0054	3.86096	3.98277	4.67807	4.92884	4.23266	3.99548	3.7666	1.85997	4.13422	3.12267	3.25701	3.20163	3.9542	2.80735	3.15866	3.15056	3.12598	3.51728
At3g14730	258120_at	4.87135	4.94673	3.88753	4.12928	3.43296	3.30451	4.99548	5.17193	4.70764	3.76022	4.54288	4.01167	3.5435	3.7366	3.70929	3.7148	4.01346	3.83289	3.43962	3.67356	3.86295	4.20945	4.37921	3.71699	3.47638	3.83289	3.04614	3.79494	3.54967	4.12019	4.30816	4.04701	4.57289	4.04352	4.10266	4.56377	4.31542	4.18824	3.47638	3.77716	4.30086	3.3147	3.55582	3.66562	4.08831	4.98413
At3g15930	257796_at	3.46336	3.34341	2.31615	2.42223	1.32769	2.33914	2.99277	3.21101	2.08066	1.83996	2.72247	3.01436	2.32481	1.25096	0.495695	2.02857	2.6893	1.72683	1.7866	2.60644	2.23573	2.32193	2.58015	2.18903	2.01792	2.12433	2.20477	2.18903	2.07382	1.17632	2.32481	3.70598	2.50843	1.70487	2.18903	2.44626	2.33056	2.45418	2.73985	1.91073	2.25096	1.72247	2.32481	2.55582	2.14731	2.97269
At3g16610	258428_at	4.81711	4.84348	3.96901	4.28021	3.38267	3.25248	4.5097	4.95699	4.47638	3.31904	3.72792	3.7845	3.12102	3.36457	3.69488	3.69377	4.16027	3.22959	3.5741	3.55213	3.32337	3.7866	4.12184	3.5373	4.0798	3.13093	3.55459	3.92695	4.20555	3.82069	4.44029	4.71039	4.52419	3.68145	4.00988	3.86096	4.42492	4.07125	3.12928	4.08831	4.5097	3.28983	3.60763	3.849	3.53356	3.53605
At3g18970	256919_at	4.36737	4.71809	3.80735	4.17393	3.05832	3.52982	4.77083	4.84348	4.98687	3.91169	4.0917	4.09424	3.54597	4.26529	3.5741	3.854	4.29352	3.64501	3.93546	3.39643	3.54226	4.07125	4.21956	3.65535	3.49185	3.30889	3.56803	3.97728	4.08746	3.97361	3.84699	4.75382	4.25927	4.15623	4.01792	2.21101	4.20555	3.48285	3.59455	3.69042	4.63575	3.40054	3.73444	3.5373	4.35826	4.36807
At3g20730	257979_at	3.56682	4.1235	3.6565	3.7845	3.15866	3.28983	4.0268	4.20945	4.31034	3.09761	3.33628	3.48285	3.3505	3.72247	3.30012	2.46205	3.34056	3.71699	2.94486	3.26303	3.38267	3.4957	4.03562	3.51728	3.70044	3.07895	2.91648	3.38957	3.22497	3.95047	3.2032	3.30743	3.71149	3.58616	3.60644	2.83996	3.55827	3.52482	3.30159	3.3799	3.77189	2.5008	3.37295	3.08746	3.64731	4.15381
At3g21470	258174_at	1.52607	3.83188	3.76341	3.63343	3.14241	1.73552	3.91743	3.70708	3.8679	2.488	3.40735	3.62176	3.2854	2.97453	3.33056	3.01792	2.93734	2.854	3.30012	2.854	2.72247	3.30889	3.67582	3.62994	3.12598	2.848	2.85	2.82375	3	2.94486	2.83996	3.26454	3.7126	3.30451	3.8125	2.13093	3.38681	3.23266	2.9222	2.95977	3.63691	1.35614	2.72247	2.75702	2.7137	3.32912
At3g22150	256792_at	5.95931	5.52888	2.53107	3.97728	4.41616	4.49378	5.16108	5.46271	5.2765	5.58436	6.45302	5.8748	5.70072	6.82286	4.81404	5.01033	5.16832	4.83441	5.19219	5.40361	5.59485	5.9404	6.42543	4.18824	5.27053	4.78555	4.44361	4.27277	4.17393	5.08151	4.87431	5.25852	5.28281	5.67384	4.926	2.96901	4.89142	4.5656	5.68538	4.64155	5.49057	3.25248	3.9241	3.02857	6.52278	2.72901
At3g25060	257103_at	3.19692	1.22651	-0.321928	0.933573	2.12433	1.40599	2.86987	2.7866	2.08746	1.41143	1.0072	1.32769	0.0143553	0.641546	1.97453	0.847997	1.35614	2.04614	1.29866	0.970854	2.0635	1.09085	2.45943	2.59216	0.485427	0.731183	1.87971	2.34767	1.852	2.40871	1.20789	2.65076	1.9855	2.38128	1.96717	1.848	1.51602	0.871844	-0.234465	1.23266	2.98732	1.33914	1.3505	0.238787	1.5008	3.39232
At3g25970	257979_at	4.83845	4.8089	3.72356	4.14975	3.10936	3.58256	5.03694	5.12928	4.79597	3.46989	3.75061	3.03562	2.96901	3.43696	3.20633	3.15543	3.54967	3.5741	3.41414	3.1635	3.34483	3.45681	3.78764	3.00899	3.46728	3.99186	3.84398	4.06695	4.16269	4.25475	3.84298	4.67129	4.30451	3.88264	3.72901	3.56682	4.1416	3.39232	3.34056	3.34483	3.73335	3.28244	2.89336	3.22188	3.60051	4.82833
At3g28640	257979_at	5.1177	5.39985	4.65992	5.07596	4.37504	4.33271	5.57228	5.72656	5.58796	4.58496	4.71644	4.69822	4.76871	4.83845	4.58256	4.88313	5.08321	4.41616	4.29131	4.49889	4.31687	4.97177	5	5.52982	4.25927	4.4121	4.83946	4.52857	4.20789	4.27873	4.74416	5.03562	5.07382	4.6153	4.61471	3.8339	4.95559	4.37712	4.28614	4.8535	4.96855	4.86938	4.59455	4.53045	4.90352	5.0751
At3g28660	257042_s_at	5.1177	5.39985	4.65992	5.07596	4.37504	4.33271	5.57228	5.72656	5.58796	4.58496	4.71644	4.69822	4.76871	4.83845	4.58256	4.88313	5.08321	4.41616	4.29131	4.49889	4.31687	4.97177	5	5.52982	4.25927	4.4121	4.83946	4.52857	4.20789	4.27873	4.74416	5.03562	5.07382	4.6153	4.61471	3.8339	4.95559	4.37712	4.28614	4.8535	4.96855	4.86938	4.59455	4.53045	4.90352	5.0751
At3g29230	257744_at	5.56499	6.96197	4.06437	4.90833	5.11728	4.66959	5.99548	5.72792	6.32427	6.40939	7.01792	6.26959	5.2604	6.99582	5.52669	5.83618	5.76022	5.93664	5.99955	6.3427	6.0663	6.09233	6.42089	4.69655	6.11187	5.67525	5.71177	5.1918	3.92695	4.48091	1.83188	4.60288	6.12681	6.1206	5.36107	4.66164	5.28392	5.43396	5.86691	5.04701	5.75168	4.71149	4.59574	4.38543	6.22997	3.0268
At3g47840	252386_at	4.21645	5.26191	3.5373	3.92125	2.93168	1.91839	4.48414	4.75649	4.39438	2.56316	2.99277	2.61589	2.5509	2.14731	1.83188	2.61589	2.75061	3.17632	2.62761	2.35896	1.80735	2.75702	3.10601	3.07039	2.40054	2.59694	1.23266	2.73552	2	2.90304	3.58256	4.08831	3.7845	3.47379	3.27798	1.31034	3.80116	2.82782	1.74846	2.77821	3.89045	1.46467	1.3505	0.485427	1.98185	1.53605
At3g49740	252247_at	4.82934	5.68762	4.5552	5.04177	3.6565	4.04439	5.08364	5.01703	5.35685	3.89724	4.04701	4.43696	3.51854	4.71699	4.31034	4.27501	4.08831	4.54411	4.04527	4.21801	4.20633	4.37156	4.94486	4.73064	4.28762	3.81352	3.83794	4.30086	4.08151	4.6153	4.23573	4.65306	4.47768	3.99458	4.0027	3.48027	4.69209	4.57773	4.13175	4.01167	4.48285	3.56803	3.65535	3.86096	4.39985	4.45812
At3g50420	252216_at	4.65764	3.58496	2.74631	2.4489	2.40871	2.33914	3.63343	3.39232	3.44626	2.56803	2.86394	2.38681	1.97453	2.04963	2.58015	2.08066	2.11437	2.61589	2.51854	2.29278	2.47249	2.16993	2.90689	2.54844	2.53605	2.4489	2.33914	2.65764	2.30743	3.21412	3.44626	4.04089	3.33056	3.08406	2.87381	1.51602	2.88947	0.963474	2.28096	2.56316	2.8339	1.15704	2.38681	2.05658	2.02857	2.95606
At3g51320	252151_at	4.91743	5.50811	4.83289	4.78921	4.73498	5.30561	5.96139	5.86567	5.69905	4.12598	5.22033	4.43696	3.62761	4.20006	4.11103	3.75275	4.36807	4.20555	4.41684	4.23879	4.40803	4.10936	4.98094	4.66107	4.41616	4.93216	4.92505	4.72792	3.8268	4.24869	4.16027	4.44956	5.54998	5.41041	5.07682	4.40939	5.01837	4.46663	3.79286	4.68986	5.00675	4.27352	4.05137	4.43962	4.53916	5.19967
At3g53360	251965_at	5.0018	5.22033	3.71809	4.37921	3.33628	3.65306	4.65707	4.97085	4.69544	3.85898	3.80735	3.95233	3.93168	3.90977	3.73444	4.02059	3.88362	3.9782	3.39369	4.05137	3.96809	3.76022	4.1643	4.40599	3.23419	3.62644	3.33342	2.82579	3.40327	3.07039	3.51096	3.91648	4.33628	3.84298	4.20085	3.41414	4.2854	4.1127	3.32769	3.87873	4.19613	3.62059	3.851	3.50589	3.89336	4.44824
At4g04370	255329_at	3.42761	4.01078	3.32337	3.34767	2.84398	3.47897	4.20633	4.04439	4.25776	3.90207	4.1819	4.00988	3.98185	4.46793	3.02857	3.50843	4.08151	3.28244	3.1127	3.51096	3.74201	3.8125	4.03386	3.95233	3.20633	3.04089	3.28244	2.67356	3.66107	2.90881	3.41684	3.60288	3.61235	3.90977	3.58496	1.75702	3.89821	3.05137	2.95047	3.42626	4.41616	2.8339	2.08746	2.75702	3.90497	2.48543
At4g08210	255153_at	4.1127	4.74631	3.37573	1.23266	2.15381	2.9241	4.2765	4.14975	3.58616	2.8339	3.48671	3.24793	1.63227	2.59932	3.48414	2.74631	2.91839	2.33914	2.04614	2.95977	2.73335	3.16672	3.60407	3.20633	2.43563	2.63227	2.38128	1.76553	2.49825	2.58736	1.10434	2.78869	3.73877	3.30012	2.63227	-0.454032	2.89336	1.69153	1.04264	2.48543	2.7137	1.68257	0.847997	1.66903	2.02857	1.51096
At4g14170	245595_at	4.58736	4.66732	3.54967	4.04963	3.848	3.31615	4.24793	4.63865	4.76871	3.79805	3.28244	3.54597	3.91743	3.95977	3.82579	3.89336	2.96347	3.36177	3.08066	3.24945	3.07211	3.36597	3.53356	3.78136	3.13422	3.35473	3.22497	2.95047	1.91839	3.29131	2.16672	4.04527	4.0054	3.80012	4.0009	3.32912	3.95513	3.29425	3.3799	3.87873	4.28392	2.96347	3.40735	3.83086	3.66789	2.39506
At4g16470	245498_at	4.43829	4.84298	4.38957	4.63981	4.33985	4.42694	5.28355	5.04701	4.67694	3.62761	4.24641	4.17473	4.59276	3.69822	4.32625	4.02059	4.13011	3.80529	3.70708	4.00809	3.80839	3.88557	3.20633	4.59753	4.36807	4.39917	4.36527	4.03034	2.96532	3.44095	2.90689	3.96901	4.97407	5.02901	4.68818	4.34554	5.02503	4.22574	4.02503	4.24489	4.80271	3.81352	3.65535	2.98732	3.99367	4.05137
At4g18840	254588_at	5.02591	4.34341	4.74685	4.52419	4.08151	3.73118	5.02059	4.80271	5.14405	3.71699	4.65249	4.55152	4.36317	4.50016	4.14812	4.40259	4.47444	4.42828	4.19061	3.70044	4.30743	4.37851	4.83036	4.61648	3.96901	4.08831	4.33628	4.25248	4.40599	4.6427	4.46009	4.82273	4.5097	4.43829	4.33985	3.26003	4.60229	4.04701	3.90207	4.36317	4.40122	3.71699	3.89724	3.46074	4.12102	3.848
At4g19191	254614_at	5.17233	4.05311	3.57289	3.72792	3.26303	3.22188	4.18428	4.23879	4.06867	3.45022	3.57773	3.38681	3.51096	3.38543	3.33056	3.37851	3.87676	3.6792	3.64731	2.91265	3.51223	3.8268	3.57773	3.35896	3.24793	3.32625	3.10098	3.74739	3.91169	4.33485	4.59395	4.79961	3.80323	3.49825	2.95606	2.86394	3.88069	3.87283	3.40735	3.34056	3.7761	3.01078	3.30159	3.43962	3.74739	4.35966
At4g19220	254556_at	4.33485	3.96717	3.78136	3.95047	2.98185	3.36877	4.15218	4.0917	4.07382	3.91456	3.83289	3.79805	3.88069	3.95884	4.03562	3.65878	3.54967	3.12928	3.52732	3.48671	3.72028	4.35614	3.91265	3.78136	3.92695	3.57894	3.56682	3.63923	3.69265	3.0072	3.12928	4.19771	3.97361	4.05224	3.65076	2.74416	3.80012	3.65076	3.75809	3.61824	3.5741	3.49313	3.60881	3.54597	4.15623	3.98732
At4g20770	254486_at	2.30159	3.53481	2.70708	1.65535	2.69153	0.0703893	3.54967	3.66448	3.26754	2.63227	2.70708	2.01792	2.01792	2.5008	1.82375	1.70044	2.41414	0.263034	0.0840643	2.14078	1.03562	3.12267	2.08066	2.07382	1.926	1.62293	1.7137	2.02857	1.85997	0.678072	2.59216	2.70708	2.75702	2.65076	1.63691	1.04264	2.02148	0.238787	1.60881	1.37851	1.57531	-0.104697	1.848	0.773996	2.28096	2.83794
At4g21300	254401_at	2.86196	4.16993	3.61589	3.10098	2.69153	3.0018	3.82273	3.93546	3.80735	3.16672	2.99095	3.0072	2.63227	3.73877	1.74416	2.33056	2.02857	3.11437	3.08576	2.97269	3.2555	3.19849	2.63923	2.7866	3.03386	3.20006	3.22959	3.22188	2.8679	3.849	3.34199	3.55582	3.89821	3.67243	3.17473	2.93734	4.02237	3.27501	3.07895	3.13093	3.75061	2.94111	3.53605	3.24793	3.30451	2.80941
At4g25270	254051_at	4.8166	4.98914	4.82324	4.95233	4.44692	4.71754	5.1127	5.2211	5.38301	5.22805	4.95559	4.8166	4.80735	5.1035	4.69544	4.97407	4.88069	4.87578	4.3147	4.67243	4.77083	5.34199	5.34518	4.68986	4.63865	4.33485	4.29646	4.58976	4.84599	4.70819	4.94017	5.07895	4.87922	4.82579	4.76022	4.32984	4.9486	4.68538	4.88655	4.56071	5.07852	4.07039	4.50653	4.47897	5.14486	5.37851
At4g31070	253576_at	4.4614	3.66789	1.45943	1.87184	0.871844	2.09761	2.45943	2.81352	2.52356	1.65535	2.22651	2.12102	1.26303	2.36737	2.52356	1.5656	1.7137	1.89142	2.47249	2.18587	2.34483	1.83188	2.80941	3.23266	0.333424	0.214125	0.321928	1.53605	1.73552	1.0072	1.46467	2.10769	2.44095	1.61353	2.04963	0.356144	2.02148	2.36737	1.74846	2.51349	1.92979	1.62293	1.23879	0.847997	2.0635	1.28688
At4g32430	253430_at	3.9607	4.16108	3.31179	3.65878	2.9542	1.99277	4.32984	3.99639	4.14241	2.98368	3.53107	3.52982	3.18745	3.5435	3.01792	2.24793	3.20633	3.45022	2.77189	2.93168	3	3.54844	4.06695	3.18269	3.29719	3.15543	3.16189	3.50589	3.21412	3.97728	4.0798	4.26003	3.87381	3.43029	3.59813	3.0268	4.0072	3.27202	3.26454	3.24945	4.17233	2.51854	3.36877	2.89918	3.30159	2.96532
At4g38010	253019_at	4.72465	5.60674	4.02059	4.49697	3.29131	2.71149	4.88899	4.8953	4.93546	3.37295	4.1177	3.97085	3.06178	3.86295	3.85599	3.73985	3.76341	3.90304	3.24184	3.68145	3.7845	3.8953	4.22728	3.48671	3.64731	3.60999	3.6241	4.1152	3.68145	4.01167	3.82883	3.81044	4.34412	4.29866	4.04701	3.21878	4.17712	3.80529	3.79286	4.20398	4.12102	3.24031	3.13093	3.0018	3.48543	3.26303
At4g39530	252899_at	4.15137	4.9397	3.91265	4.27352	3.926	3.29719	5.2114	5.10685	5.17113	3.90014	4.66959	4.23266	3.75489	4.06437	3.80529	3.7126	4.17632	3.96347	3.95047	4.09001	4.06867	4.38957	4.70929	4.13175	3.88362	3.9644	4.01167	4.18031	4.05137	4.23266	4.56255	4.36457	4.91934	4.86542	4.54226	4.20555	4.74578	3.72792	3.7148	4.20633	4.47962	3.41684	3.56682	3.41954	4.18587	2.93168
At5g08305	246052_at	5.82909	5.27798	4.40599	4.33271	3.90689	3.71699	4.95791	5.01837	5.10685	4.06005	4.42156	3.9241	3.82273	3.93357	3.94111	4.00988	4.53978	4.27873	4.07724	3.93357	4.14649	4.75114	4.53169	3.66448	3.56438	4.10266	3.75275	4.15866	4.33628	4.75489	4.89772	5.50938	4.30378	4.22188	4.46663	3.77716	4.48736	3.82375	4.16672	4.06178	4.53978	3.41684	3.95513	3.7126	4.25172	4.58376
At5g08490	250521_at	3.42895	3.23726	2.40871	2.77189	2.07039	2.15381	3.12928	3.58256	3.51223	2.66221	2.75061	2.95977	1.9486	2.72465	2.38681	2.80735	2.25096	2.8339	3.10098	2.40599	2.44095	3.22188	2.926	2.40599	2.9542	2.8679	2.59216	3.14731	3.45681	4.05832	3.97177	4.65821	3.23726	2.63923	2.75061	1.64616	3.32769	2.20163	2.28983	2.38681	3.21568	2.3505	2.75489	2.17951	2.79909	3.58256
At5g08510	249965_at	4.56803	4.81147	4.23113	4.57046	4.22882	4.80529	5.21529	5.30488	5.00854	4.83592	4.57168	4.42291	4.78293	4.48543	4.70321	4.3978	4.80787	4.30743	3.91265	4.39232	4.53667	4.49185	4.61176	5.13052	4.07125	4.13832	4.20945	3.92695	4.43296	4.95373	4.7366	5.09635	4.66846	4.76341	4.73118	4.21568	4.34199	4.22728	4.40939	4.73552	4.32625	5.32948	4.97545	4.54411	4.24793	4.19061
At5g15300	250166_at	2.46467	3.83592	3.08406	3.05137	1.56071	-0.621488	3.53978	3.36457	3.57894	3.22188	3.16189	2.08746	3.0321	3.03738	2.59932	2.5008	2.62293	2.82375	2.59932	2.66676	2.23573	3.12102	2.52607	3.04089	3.10434	2.81967	2.37851	2.70044	2.51096	2.5509	2.72465	4.22497	3.17951	3.16189	2.97269	1.46467	2.97269	2.52607	2.5509	2.60407	2.91648	2.55582	2.02148	1.68257	3.33771	3.40599
At5g19020	249965_at	4.8485	5.39129	3.9982	4.02326	3.2032	3.44095	4.82018	4.89142	4.42694	2.926	3.61589	3.51854	3.17632	2.88947	3.46597	3.43296	3.6311	3.30889	3.56438	3.22188	3.50462	3.47379	3.88557	3.41278	3.26003	3.65878	3.43696	4.13422	3.89336	3.95699	3.94298	4.28983	4.22882	4.22959	3.81558	3.51475	4.41481	3.88069	3.6565	3.46989	3.98003	3.40599	3.46597	3.40735	3.59813	2.81967
At5g27110	246808_at	3.86493	5.11312	4.44956	5.0993	4.58376	4.39575	5.68117	5.42828	5.58225	4.96255	4.85947	4.7845	4.72028	4.78712	4.77505	4.75542	4.85449	4.88996	4.40667	4.61765	4.55827	4.89239	5.17712	5.08661	4.63517	4.75756	4.34625	4.68538	4.87922	4.62059	4.89966	5.22651	5.33628	4.76075	4.72792	4.33342	4.97499	4.76553	4.76553	4.83845	5.33914	4.67582	4.8802	4.94251	4.64674	5.05875
At5g37570	249624_at	4.25852	4.73227	3.0197	2.77821	1.99277	2	4.56377	4.52231	4.62117	1.8679	3.91169	2.67356	2.35896	3.02326	3.06178	2.32193	2.40599	2.56803	2.59932	2.13093	2.67356	3.45286	3.77189	3.48027	2.78241	3.30889	3.44758	3.42626	3.20945	1.36737	2.44095	3.60407	4.02326	3.52356	3.31179	2.5435	3.43429	2.9782	2.65076	2.89724	3.52356	2.24184	2.85	3.07211	3.15056	1.18903
At5g39350	249470_at	5.93852	5.92244	4.53978	5.03562	4.41954	3.9782	5.21839	5.56255	5.51602	4.39438	4.34767	4.1235	3.80323	4.29719	3.98185	4.09255	4.19692	4.59276	2.854	4.23726	4.22342	4.70598	4.53481	4.56255	4.06264	4.51475	3.8339	4.55827	3.88753	4.2765	3.83289	4.99367	4.70874	4.70099	4.23266	3.17153	4.58856	4.02237	3.95047	4.09677	4.74953	2.40054	3.35896	2.23266	4.0798	2.96901
At5g42450	249222_at	3.95513	4.29866	3.35473	3.04963	3.15381	2.43296	4.19849	4.15299	3.83794	2.93546	3.46728	3.22497	2.65535	3.47379	3.07553	3.0268	3.22959	3.17632	2.42761	3.30451	2.9279	3.29719	3.85599	3.21412	2.7866	2.66903	2.63923	2.79909	3.31615	3.56438	3.90497	4.22882	3.52356	3.23266	3.32193	2.44626	3.33628	3.1127	3.0072	3.46728	3.55827	3.05137	2.80323	3.06178	3.16189	4.20867
At5g43790	249113_at	4.79077	4.96394	4.36667	4.53481	4.29646	4.07296	5.47573	5.41616	5.06178	4.16027	4.66448	4.65306	4.71205	3.67243	4.13422	4.25776	3.67356	4.22728	4.07724	4.37365	4.12102	4.28614	4.53045	4.75756	4.88655	4.91456	4.34056	5.24451	5.33271	5.15502	5.09297	5.11312	4.8846	4.63227	4.51916	4.09508	4.98368	4.48091	4.28614	4.95187	4.66732	4.80529	4.38405	4.54226	4.13832	1.26303
At5g47460	248803_at	4.14078	5.35579	4.43496	4.64443	3.74953	4.0268	5.17193	5.50494	5.39609	4.65306	4.70487	4.6837	4.02237	4.60644	4.58676	4.66732	4.68257	4.31542	4.2891	4.23113	4.0027	4.67694	4.97865	4.03386	4.45022	4.10518	4.1416	4.54411	4.43962	4.31325	4.98185	4.89482	4.73064	4.41886	4.50144	4.33199	4.71589	4.47638	4.1819	4.31832	4.7366	3.94579	3.96809	4.42156	4.64097	5.75782
At5g55740	248075_at	4.8334	4.96023	1.89918	3.34767	4.79857	4.03034	5.25475	5.17393	5.31325	5.49665	6.71081	5.7301	5.00495	6.58661	4.62994	4.851	5.05268	5.30488	5.36982	5.82094	5.76022	5.94953	6.31216	3.06695	5.69655	5.05658	4.60051	4.31904	3.77083	4.37226	3.74739	4.49889	5.4663	5.60674	4.88753	2.87774	4.74578	4.29866	4.97636	4.39094	5.23649	2.45418	3.50589	3.0072	5.91958	3.90785
At5g56310	248012_at	1.51602	2.82782	2.24184	3.11437	1.79909	-0.358454	3.29719	3.28983	3.20945	2.03562	2.81967	2.28688	2.72901	2.24793	2.33056	2.29572	2.87381	2.88362	2.52356	3.05832	2.89336	2.9542	2.9222	2.72901	2.04614	-0.268817	1.926	2.27202	1.9855	0.807355	2.5435	3.55459	3.17473	3.21101	2.72901	2.80323	2.8339	2.23266	1.54102	2.488	3.04439	0.963474	2.21723	3.16672	2.87381	6.55582
At5g59200	247737_at	0.201634	2.19849	-0.785875	-0.184425	-1.21759	-1.2863	1.07039	2.09761	2.10769	0.15056	1.72247	0.0703893	-0.0740006	-0.514573	-0.395929	-0.268817	-0.415037	0.298658	0.495695	0.887525	-0.514573	-0.136062	0.0143553	-0.666576	-0.666576	-0.321928	-0.971431	-0.971431	-0.268817	-0.454032	0.356144	-0.136062	2.07039	1.58496	-0.666576	2.33628	-0.494109	-0.494109	-0.556393	0	0	-1.12029	-0.736966	0.389567	-0.415037	5.24565
At5g59600	247732_at	1.60881	4.06781	2.7137	3.39369	2.64386	2.59694	3.98914	4.16591	3.73335	2.9222	3.99186	3.05832	2.86987	3.10434	2.96901	2.52607	3.18587	2.43296	3.15866	2.41414	2.38681	3.0054	3.45943	2.60881	2.87774	2.8679	3.0018	2.87381	3.26303	2.95977	3.97085	4.35473	3.82273	2.98368	2.77821	2.57289	3.16189	1.80735	2.17313	2.96347	2.57289	2.33628	3.03562	1.96347	2.94111	3.82273
At5g61800	247518_at	2.18269	2.76977	1.80735	2.64616	0.584963	1.13093	3.65306	3.6893	3.22497	2.3505	2.61117	1.72683	1.4489	0.0143553	2.51854	2.09085	2.17313	3	-0.136062	2.0321	1.02148	0.963474	2.34767	2.27202	1.05658	1.25096	1.20789	2.18587	1.48543	1.79909	2.17313	2.09085	3.57046	3.01078	1.58496	1.76977	3.5435	2.15704	2.9222	2.488	3.13093	1.71809	0.9855	2.46728	1.60881	1.26303
At5g66500	247099_at	4.12267	4.39985	2.46205	2.9542	2.27202	1.18903	3.94111	3.88753	3.84599	2.48543	3.10434	2.84398	2.97269	2.66903	3.02326	2.79286	2.62059	2.774	2.41684	2.20477	2.56803	3.31615	3.09424	3.29719	1.70487	2.56071	2.1635	2.88947	3.09424	2.35332	3.86394	3.59813	3.10434	3.05485	2.98368	2.21412	2.94486	3.0635	2.37851	2.81762	2.76765	2.37295	2.12433	2.30159	2.97085	0.321928

## Sheet: Sheet2
		Dry seed	Imbibed seed, 24 h	Root	Hypocotyl	1st Node	Stem, 2nd Internode	Shoot Apex, Inflorescence	Shoot Apex, Transition	Shoot Apex, Vegetative	Cotyledon	Vegetative Rosette	Entire Rosette After Transition to Flowering	Cauline Leaf	Leaf 1 + 2	Leaf 7, Petiole	Leaf 7, Distal Half	Leaf 7, Proximal Half	Rosette Leaf 2	Rosette Leaf 4	Rosette Leaf 6	Rosette Leaf 8	Rosette Leaf 10	Rosette Leaf 12	Senescing Leaf	Seeds Stage 3 w/ Siliques	Seeds Stage 4 w/ Siliques	Seeds Stage 5 w/ Siliques	Seeds Stage 6 w/o Siliques	Seeds Stage 7 w/o Siliques	Seeds Stage 8 w/o Siliques	Seeds Stage 9 w/o Siliques	Seeds Stage 10 w/o Siliques	Flower Stage 9	Flower Stage 10/11	Flower Stage 12	Flower Stage 12, Stamens	Flower Stage 12, Carpels	Flower Stage 12, Petals	Flower Stage 12, Sepals	Flower Stage 15	Flower Stage 15, Carpels	Flower Stage 15, Petals	Flower Stage 15, Sepals	Flower Stage 15, Stamen	Flower Stage 15, Pedicels	Mature Pollen
At1g03510	Expression Level	4.46793	3.86691	3.46989	3.67243	3.22497	2.90689	4.30451	4.35614	4.48736	3.38957	4.1127	3.55827	2.6893	3.6565	3.2032	2.66903	2.81352	3.62761	3.40054	3.66676	3.45418	3.07895	4.01614	3.22959	2.65076	3.3799	2.95606	3.34341	3.31615	2.44626	3.02857	3.13093	3.85898	3.57289	3.90207	2.7761	3.82883	3.31615	2.86987	3.39643	3.95233	2.27798	1.92979	2.0036	3.97545	3.18587
At1g03540	Expression Level	3.83491	3.2555	2.87578	3.04614	2.66903	2.68032	4.62994	4.32193	4.02768	3.64731	3.72356	2.99277	2.21723	3.23419	2.51096	2.31034	1.73552	2.17951	3.1635	3.42089	2.62059	3.48929	2.82375	2.02857	2.19535	3.26303	3.19061	3.848	3.29131	3.58015	3.41278	3.59216	4.25248	3.65535	2.97269	1.12433	4.09255	3.42626	3.42089	2.99639	4.01346	2.47249	1.59932	1.35614	3.29425	3.1635
At1g05750	Expression Level	5.58736	5.17473	4.09845	4.2765	4.20398	4.22882	5.08236	5.15502	5.16511	4.25248	4.86196	4.57954	4.69488	4.38612	4.61471	4.2817	4.50653	4.26379	4.29352	4.28392	4.06609	4.75489	5.11603	4.64559	3.71809	4.06867	4.0321	3.51096	3.38681	3.75809	4.19849	3.92884	4.93829	4.84298	4.68145	4.42156	4.54844	4.12516	4.28392	4.49506	4.40122	3.64386	4.40122	3.20633	4.78136	4.06695
At1g06140	Expression Level	3.73769	3.72247	3.25701	3.47379	2.49313	3.12598	4.00988	4.07296	4.13668	3.22651	3.83086	2.94111	3.66448	2.54844	3.65076	2.9279	3.66221	3.13914	3.0268	2.52356	2.71809	2.80941	3.74953	3.54597	2.70044	3.30451	3.04089	2.62059	2.70266	3.48285	2.88753	2.85798	3.47379	3.78973	3.68482	3.31904	3.13422	2.71809	3.01792	3.36597	3.4957	2.78241	3.10601	2.80735	3.70155	4.06609
At1g09190	Expression Level	2.34199	4.87578	3.1127	2.13093	0.748461	-0.556393	4.01346	4.41684	4.23726	-0.0740006	1.91073	0.659925	-0.494109	-0.268817	0.111031	-0.304006	-0.514573	1.53605	-1.12029	0.847997	0.871844	1.89142	2.86394	2.27798	0.176323	-0.0588937	0.15056	1.45943	-0.0291463	0.871844	0.475085	1.03562	3.90689	3.45022	1.63227	0.0840643	3.52356	0.584963	0.389567	1.17632	2.52607	0.704872	0.9855	0.659925	-0.0740006	1.64616
At1g09220	Expression Level	3.14893	4.01792	2.33914	2.59932	2.56316	2.11437	3.85599	3.76871	3.10098	2.14731	2.75061	2.17951	2.73552	0.948601	2.63227	2.55582	3.10434	2.73552	2.22651	2.09761	2.29572	2.42223	2.80323	3.01078	2.09761	2.67807	2.37851	2.50589	2.51096	3.05137	3.59813	3.34341	3.13093	3.0268	2.55582	2.04614	3.34767	2.35332	2.15704	2.848	3	1.62293	2.89724	1.83188	2.43296	1
At1g10330	Expression Level	2.96532	4.81506	4.58075	4.1177	3.92884	3.84298	5.42459	5.18428	5.05355	4.2854	4.58195	4.40122	4.52105	3.853	3.91456	4.36527	2.17951	4.2426	4.01346	3.81558	4.12928	4.04002	3.87774	4.6893	3.85898	4.57289	4.78555	4.86344	3.98732	4.81506	4.42156	4.47314	4.88313	4.73227	4.45615	2.75489	4.40327	3.91265	3.45418	4.09845	4.41819	3.34056	4.37226	3.78973	3.95884	2.61589
At1g17630	Expression Level	3.64039	4.05918	3.43029	3.63575	2.91839	3.42626	4.1235	4.23343	4.54597	3.8885	3.26303	3.6837	2.39232	3.21878	3.62176	3.02857	3.64386	3.65878	3.82069	3.67582	3.92125	4.19692	3.54597	3.51475	2.488	2.9241	2.08066	3.05311	3.52105	3.56071	2.68032	3.34767	3.58616	3.60763	3.7866	1.9855	4.04439	3.01792	3.50589	3.46728	3.99095	2.71809	1.94486	1.65992	3.60644	2.9782
At1g22830	Expression Level	5.22766	4.59335	3.30012	2.5008	1.91073	2.85	3.94392	3.97085	3.77716	2.57531	3.61824	3.3147	3.71149	3.03562	2.80323	3.22188	3.41278	3.20163	2.98732	2.41414	3.03738	3.68145	3.51854	3.95699	3.14568	2.93168	3.18587	3.81044	3.27053	4.04089	4.28762	4.89385	3.52105	3.46728	3.16993	1.93734	3.7366	2.82985	3.21412	2.73335	3.46336	2.96901	3.23879	2.71809	3.0197	3.88557
At1g26900	Expression Level	4.05224	4.27724	4.8268	4.79597	4.36457	4.19061	5.59276	5.35755	5.06652	4.30086	4.90737	4.23573	3.93357	4.41481	4.05572	4.1334	4.15218	4.43029	4.24413	4.26903	4.12184	4.58796	4.46336	4.68538	4.80735	4.84549	4.67299	4.55029	4.03386	3.98914	3.44626	3.91934	5.24451	5.08151	4.78869	4.80632	5.0148	4.34696	4.36807	4.42156	5.06953	4.22882	4.25248	4.14241	4.31325	5.24031
At1g28690	Expression Level	2.64847	3.30597	2.28688	2.17313	2.24793	1.90689	2.46728	2.79909	2.98368	2.35332	3.09255	2.07039	2.4489	2.73985	2.14078	2.20477	2.69153	2.14078	2.03562	2.71809	2.68482	2.0635	3.2854	2.72465	2.59932	1.11103	1.70044	2.47249	1.51096	2	3.05137	2.9782	2.28983	1.70487	1.58976	2.17951	0.963474	0.659925	2.13093	2.69599	1.67807	2.1635	1.9855	1.53605	2.8679	3.91648
At1g31430	Expression Level	4.18903	4.3512	2.86987	3.80219	2.94673	2.68032	4.20242	4.31687	4.25248	3.10601	4.26153	3.42761	2.88753	3.27501	3.23419	3.18745	3.41007	3.13586	3.49825	2.93546	2.99639	3.7845	4.48091	3.05485	2.93168	2.89724	2.87971	4.3147	3.54226	4.65592	4.61648	4.38059	3.9222	4.0268	3.11437	2.10434	3.33342	2.37851	3.19535	3.22188	4.05398	2.47508	2.15704	2.28096	3.77716	2.62761
At1g33350	Expression Level	4.70487	4.58736	3.86295	4.00988	3.1177	3.35191	4.17871	4.5656	4.65249	3.70708	3.61589	3.93829	3.51475	3.80735	3.3799	3.64962	4.16993	3.66789	3.91934	3.29425	3.59096	3.8885	4.05398	3.0268	3.37295	3.849	3.04614	3.89821	3.21101	4.17473	4.51665	4.46597	3.72028	3.74846	4.01436	3.29425	3.96809	3.85898	3.56803	3.66107	3.86295	3.41819	2.94486	3.0018	4.40327	3.94298
At1g43980	Expression Level	-0.68966	3.07382	0.678072	0.773996	0.632268	-1.12029	3.26754	3.19849	2	-0.217591	1.11103	-0.152003	-0.494109	-0.104697	-0.152003	-0.184425	1.76553	-0.0291463	1.49057	0.933573	-1	2.47508	0.356144	2.17313	-0.395929	0.722466	-1.05889	1.29866	-0.358454	2.34483	0.333424	2.39232	3.55459	2.49313	1.64616	-0.415037	1.89142	0.687061	0.910733	0.887525	2.27798	-0.785875	-0.494109	-0.0740006	1.31034	0.495695
At1g50270	Expression Level	4.42089	4.25776	3.77926	4.3512	3.77505	3.774	4.59455	4.57773	4.5552	4.10434	4.04876	3.46989	3.79181	4.60585	3.88264	4.18666	3.82375	3.99639	4.45943	3.98277	3.99367	4.05398	4.32769	3.33342	3.59216	3.41684	2.74416	3.10601	2.32481	3.52482	3.73335	3.49185	4.08576	3.87086	3.94111	2.65764	3.42626	3.90497	3.53605	3.57652	3.94767	2.40599	3.39917	3.4957	3.49825	4.41819
At1g56570	Expression Level	3.9542	4.6094	3.25399	3.87774	3.05832	3.39917	4.35614	4.36457	4.81916	3.48285	4.16027	3.72247	3.0072	3.26303	3.28688	3.55459	3.91648	3.66221	3.35473	3.69265	3.25701	3.7845	4.27128	3.70708	3.26754	3.31615	3.20789	3.11936	2.89336	2.80941	3.37156	3.41414	3.50843	3.65535	3.58616	2.24793	3.97085	3.30743	3.07039	3.81558	3.64386	2.66448	3.47249	3.38543	3.96901	3.01436
At1g62260	Expression Level	3.51096	4.20711	3.22188	3.18269	2.97085	2.59694	4.05398	4.1375	4.1152	3.07724	3.51602	3.22497	3.21101	3.16027	3.14731	3.0635	3.57046	3.13422	3.61824	3.14731	2.89336	3.11437	3.26454	3.926	2.78869	2.77821	2.45418	2.74631	3.67582	3.30889	3.53107	2.98368	3.51475	3.61589	3.23266	3.27501	3.35896	2.8339	3.13093	3.51475	3.75596	2.13422	2.89918	2.60407	2.94673	3.78973
At1g64310	Expression Level	2.89918	3.19535	3.0072	2.85997	2.45418	2.25096	3.17473	3.35896	3.05485	3.0321	3.43696	2.96532	3.18587	2.67807	3.1375	3.34341	2.88947	2.95047	3.22959	2.15381	3.09255	3.43429	2.68482	3.25248	2.58736	2.61117	2.68032	3.25701	3.07039	3.0072	3.85599	3.53356	2.70266	2.51854	3.01078	1.65992	3.13586	3.15543	2.53854	2.69153	2.89336	3.1177	2.65535	1.852	3.37295	4.17792
At1g69350	Expression Level	5.19889	4.26078	3.96347	3.81865	3.70598	3.39643	4.01881	4.09845	4.50208	3.31325	3.62994	3.58015	2.57289	3.97361	3.32337	3.66562	3.46989	3.62059	3.76129	3.44361	3.64386	3.95233	3.85798	3.0635	3.18745	3.25701	2.95977	3.7126	3.40599	4.14649	3.99367	3.97728	3.64501	3.38681	2.91648	3.24184	3.9222	3.37851	3.66107	3.3147	3.29131	2.61589	3.18745	3.69042	3.82782	4.23573
At1g71490	Expression Level	4.82985	4.38543	2.80323	3.12102	2.71809	3.07553	3.80012	3.41278	3.65878	2.62293	3.18269	3.14568	2.77189	2.9542	3.17951	2.44095	3.26303	3.0635	1.9486	3.29719	2.25701	2.79909	3.26454	3.26303	2.23266	2.20163	2.26604	2.25701	2.40599	2.89724	4.16832	3.849	3.72574	3.13586	2.97453	3.44095	3.3505	3.16993	2.93734	2.61589	3	2.79286	3.7126	2.53605	3.15543	4.23113
At1g74400	Expression Level	3.95884	4.46205	4.61471	4.34554	3.47897	3.08066	4.38405	4.85449	4.63981	3.59813	3.8953	3.81762	3.33771	3.48929	3.61589	3.81352	3.79286	3.76022	3.82069	3.34341	3.70155	3.7126	4.17473	3.37295	3.61589	3.50843	3.54597	3.64962	3.7845	3.89239	4.15381	3.86295	4.13668	3.44626	3.36177	3.33628	4.19377	3.96162	3.39369	3.4957	3.91265	2.78869	3.72901	3.75489	3.79805	3.41007
At1g74600	Expression Level	4.28021	5.11936	3.78764	4.28614	3.50462	3.38543	4.94767	5.1152	4.90833	3.97728	4.0365	3.92505	3.82579	4.09424	3.95699	3.97545	4.09845	4.1177	3.79286	4.15462	3.849	4.29205	4.40122	4.05311	3.87283	4.11603	4.06609	4.16912	3.58496	4.03562	3.64731	4.34199	4.393	4.12763	4.28392	3.29719	5.06221	4.02237	3.62994	4.30816	4.49697	3.7666	4.12763	3.34483	4.29499	2.89918
At1g77010	Expression Level	5.51065	4.31832	3.30159	3.86394	3.30889	3.23726	4.29866	4.22574	4.29499	3.0054	3.84398	3.53978	3.19535	3.28688	3.65878	3.57652	3.22497	3.45022	3.22497	3.33056	3.67582	3.83592	3.91265	3.26754	3.52982	3.06178	3.45286	3.69042	3.23726	4.25475	4.47768	4.85848	4.21645	3.69042	3.24031	3.08406	4.06867	3.59694	3.35896	3.79494	3.83592	3.45154	3.1177	5.00135	3.64962	3.6241
At1g77170	Expression Level	7.77985	5.29131	4.71589	4.87431	4.91695	4.45681	5.85699	6.0468	5.41819	4.29205	4.55766	4.36807	3.99639	3.90014	3.67807	4.20633	3.75809	4.21179	3.84398	3.80735	3.52105	4.0781	4.07039	4.59096	4.96486	4.78712	4.69209	5.05961	5.48091	6.20614	5.77742	5.48156	5.53761	5.14893	4.59991	4.46793	5.00809	4.40463	4.0321	4.75221	5.21257	3.79181	4.39575	6.45088	3.68706	6.38198
At2g02750	Expression Level	4.22651	4.27575	4.13996	4.07382	3.65878	2.79286	4.6865	4.72247	4.65707	3.98914	4.44626	3.93074	3.43962	4.52669	3.85798	3.77926	3.93168	3.99367	3.73335	3.7845	3.6792	3.75061	3.90207	3.90014	3.45154	3.85599	3.62994	4.37921	4.0798	3.5741	4.25399	4.72574	4.45943	4.02059	3.10434	3.41414	3.854	3.58616	3.8679	3.67356	4.03826	3.21101	3.11437	2.99639	3.40054	3.96901
At2g03380	Expression Level	5.23534	4.62819	3.50843	3.22497	2.67807	1.63691	3.67582	4.18031	4.09001	3.72574	3.46336	3.08406	3.16993	3.99367	3.22959	3.1635	3.56071	3.46597	2.85997	3.76022	3.41414	3.95047	3.8125	3.07553	3.39369	2.37295	2.85798	3.18745	2.79909	4.71315	4.62644	4.88509	3.69599	3.68482	3.27501	3.37851	2.48543	3.21101	3.04963	3.17153	3.66448	2.25096	2.66448	3.46597	3.35896	4.23496
At2g04860	Expression Level	3.62059	4.18269	3.12267	3.0018	2.73985	2.61117	3.5435	4.17393	4.38059	3.12102	2.05311	1.22033	1.43296	1.67807	1.52607	1.79909	1.36737	2.89336	2.78869	3.0054	2.54844	1.40599	1.82782	2.33914	1.77821	1.12433	0.910733	1.35614	1.47508	1.87971	1.58496	2.88753	3.13093	3.11936	3.26003	2.01078	3.34056	2.88753	1.16993	1.15704	2.79286	2.53107	1.11103	2.51854	2.70708	2.31615
At2g13600	Expression Level	4.27575	4.88411	3.87774	4.28614	3.68482	3.87774	4.80787	5.08321	4.95	3.62644	4.09677	3.81762	3.61589	4.0321	3.79805	3.55827	3.72574	3.79805	3.64386	3.86096	3.90014	3.91934	4.05832	3.76871	3.7666	3.90977	4.19061	4.31034	4.1334	3.6837	3.82883	4.35826	4.35262	3.86888	3.89239	4.19219	4.0027	3.79805	3.6241	3.84097	4.09424	2.46728	3.33342	2.63227	3.86592	3.90014
At2g17210	Expression Level	-0.217591	1.36737	-0.494109	0.137504	-1.152	-0.321928	0.443607	0.0143553	0.275007	0.0703893	-0.713119	-0.358454	-0.556393	-0.268817	-0.321928	-0.836501	-0.0291463	-0.136062	-0.599462	-0.0291463	-0.454032	0.124328	0.176323	-0.217591	-0.514573	-1.152	-1	-1	0.594549	0.0143553	0.389567	1.89918	-0.358454	-0.713119	-0.234465	-0.494109	-0.736966	-0.494109	-0.888969	-0.152003	-0.599462	-0.915936	0.0426443	0.189034	0.137504	1.51602
At2g20540	Expression Level	0.565597	4.02148	2.58496	3.08916	2.18587	2.74631	2.69599	3.61235	2.74631	1.7866	2.87381	2.77821	2.47508	3.19061	2.90881	3.06178	2.25096	3.46728	1.67807	3.16993	2.37295	1.72683	2.60644	2.68482	3.57289	2.88753	1.28688	2.52607	2.28688	2.36457	2.60881	1.22033	2.5509	2.85	2.51349	1.5008	1.92979	1	1.73552	1.12433	2.39232	1.93734	-0.152003	1.95606	3.10601	1.15704
At2g21090	Expression Level	5.15866	6.28873	5.23611	4.85798	4.15866	4.43363	5.8525	5.64703	5.61794	4.52356	5.29866	4.75649	4.10518	4.79753	4.31687	4.15218	4.45352	4.55949	4.47768	4.64155	4.35262	4.67412	4.77241	4.0365	4.86196	4.45154	4.50335	4.60585	4.69544	4.65019	4.99367	4.68538	5.41143	5.08108	5.37191	5.50144	5.18031	4.81916	4.47573	4.61941	5.15502	4.04701	3.94298	4.853	4.76022	7.22766
At2g22410	Expression Level	4.05832	4.56803	3.73444	3.45022	2.66676	1.9222	4.69544	4.77926	4.51286	3.30159	3.99367	3.68706	2.85	3.66107	3.17632	2.99095	1.68257	3.51223	3.33628	3.27053	3.7761	3.5435	3.73444	2.61589	3.63923	3.3505	3.35191	3.48543	3.07211	3.64501	4.24793	4.02326	4.06005	3.9542	4.01614	3.24793	4.17393	3.26003	3.08066	3.3147	3.94111	2.14078	1.80735	1.97453	3.44626	3.68706
At2g33680	Expression Level	4.68706	4.55213	3.99367	4.05832	2.95047	3.20945	4.40599	4.34412	4.41616	3.5373	3.81865	3.33056	3.44758	2.99639	3.29278	3.22959	3.06178	3.18269	3.24184	3.20163	2.91265	3.50462	3.53605	3.49825	3.04614	3.03562	3.13586	3.96809	3.74524	4.19377	4.55827	4.42694	4.1416	3.69599	3.77716	3.24945	3.66789	4.16672	2.97453	3.36597	3.92125	3.1177	3.50589	3.6837	3.29719	4.72846
At2g34400	Expression Level	4.07039	3.70044	3.70155	3.8953	4.15462	4.08406	4.20163	4.13668	4.30816	4.66391	4.30743	4.27277	4.22882	4.63517	4.51412	4.76977	4.83086	4.52042	4.30597	4.20633	4.44162	4.78816	4.69098	4.15623	3.83592	3.87578	3.32769	2.89336	2.82782	3.40735	4.12184	3.02326	4.12598	3.87676	3.63923	2.57531	3.67807	3.50843	4.09677	3.52105	3.97545	3.58616	3.73444	2.77821	4.13422	2.75702
At2g35030	Expression Level	3.83794	5.05572	3.8125	4.01881	3.27053	2.75702	5.20789	5.06953	4.91217	3.0321	3.73444	3.55213	3.75489	3.46728	3.1375	3.32337	3.37573	2.90304	3.24031	3.33342	3.05311	3.63227	3.63575	3.82579	3.66107	4.15785	4.0798	4.0009	3.43029	3.70044	2.56803	1.75702	4.66676	4.01436	4.38612	3.51728	4.7252	3.99367	3.6792	3.48285	4.61765	2.64386	3.28688	2.38681	3.60288	2.62059
At2g36730	Expression Level	5.14568	5.50112	4.78188	4.75542	4.23573	4.34199	5.59694	5.74443	5.28725	4.41684	4.9542	4.58376	4.58256	4.62702	4.78031	4.4822	4.44361	4.34056	4.66391	4.28244	4.35403	4.49506	4.81558	4.82069	4.47444	4.49697	4.41481	4.43829	4.50016	4.60881	5.04832	4.9486	5.10769	5.05658	4.88509	4.27426	5.05528	4.47768	4.27873	4.45483	4.97545	4.29352	4.33985	4.24031	4.36807	2.9279
At2g36980	Expression Level	4.21101	4.30743	3.64962	3.95699	3.43296	3.49953	3.96625	4.08831	4.50462	3.38681	3.61235	3.23726	3.45681	4.01167	3.83794	3.93168	3.7148	3.58496	3.8339	3.17153	3.58015	3.78241	4.12102	3.53356	3.64501	3.64501	3.72574	4.73552	4.8505	4.57471	3.54844	4.43363	4.01436	3.64155	3.15866	3.01792	3.48543	3.42761	2.7137	3.35755	3.39232	3.50208	2.65076	3.7366	3.84097	3.89239
At2g37310	Expression Level	4.91409	5.23458	3.24031	3.30743	2.87381	2.17951	4.52669	4.65821	4.26754	3.16993	3.851	3.2032	3.13093	1.96347	3.20163	3.26754	3.01436	3.39369	3.21101	3.33771	3.29719	3.21878	3.69488	3.35755	2.18587	2.72247	3.07724	3.2032	2.99639	3.63923	3.93168	3.98641	4.20945	3.849	3.08066	2.34483	3.85898	3.30012	3.10098	3.16672	3.39917	2.33914	3.02326	2.9222	2.90304	3.58015
At2g37320	Expression Level	4.01525	3.26604	2.848	2.56316	2.89336	1.22033	4.24869	4.10852	3.83794	3.04614	3.62761	2.84398	3.35191	3.51854	3.22497	3.1635	3.43296	3.03738	2.33914	3.67582	3.0054	2.87971	3.49825	3.52105	2.32193	2.5008	1.89918	2.64386	2.47508	2.85997	2.4489	2.55582	3.43696	3.62644	3.24945	1.72683	3.35473	2.79286	0.389567	2.66676	2.02148	1.72683	1.5008	2.774	3.04614	3.37156
At2g39620	Expression Level	3.41414	3.84097	3.5435	3.49313	2.40871	2.88947	4.25927	4.18428	4.25626	3.54597	3.23266	3.12763	3.14241	3.35896	2.75061	3.49825	3.74416	3.32337	2.57289	3.28983	2.66221	3.13586	3.64962	2.95977	3.20945	3.39917	2.73985	4.10014	3.37156	3.50462	3.90304	4.03562	3.4957	3.59096	3.76022	2.61117	3.7366	3.27947	3.12928	3.22497	3.65076	3	2.88947	3.46074	4.16027	3.70598
At2g40720	Expression Level	4.69544	5.09381	3.90785	4.27128	3.70377	3.7845	5.32769	5.30232	4.97728	3.95699	4.53045	4.1643	3.62176	4.1152	3.73444	4.01167	4.08576	3.88557	4.04527	4.17712	3.853	4.22342	4.32193	4.39232	4.08321	4.01881	3.97269	4.13586	4.02326	3.96347	4.36877	4.56682	4.86839	4.75916	4.48091	3.02857	4.4363	3.66789	3.77926	3.98641	4.53667	3.61589	3.44626	3.80323	4.1643	4.36107
At2g42920	Expression Level	3.54102	4.35191	3.43696	4.27426	4.14241	3.51096	4.71699	4.50779	4.14812	4.05832	4.7366	4.32625	4.4614	4.14649	3.58496	3.99186	4.19849	4.45352	3.65878	4.15704	3.84599	4.15218	4.36527	4.48091	4.08321	2.94673	3.1127	3.75275	3.15056	4.0045	3.88069	3.88557	4.82171	4.51916	4.27352	4.32409	4.90737	4.74416	4.31904	4.47249	5.01703	3.83289	4.29866	4.39985	4.79961	5.75622
At2g44880	Expression Level	-1.2863	1.52607	0.333424	-0.415037	-0.0892673	-0.0144996	1.75702	2.23266	1.53605	-0.535332	1.07724	-0.454032	-0.152003	0.124328	-0.785875	1.58496	1.12433	-0.268817	-0.304006	0.176323	0.432959	-0.184425	1.18903	-0.0588937	-0.666576	-0.0291463	-0.217591	1.7137	-0.666576	1.02148	0.632268	0.443607	0.176323	0.963474	0.584963	-0.556393	-0.136062	-0.556393	-0.621488	0.263034	0.641546	-0.713119	0.333424	0.485427	-0.836501	1.20163
At2g45350	Expression Level	0.713696	1.09085	-0.184425	0.432959	1.61353	1.41143	1.12433	1.58496	1.38405	1.72683	3.16189	3.44361	3.13093	2.7761	2.76553	2.36457	3.0197	2.94486	1.58976	3.10434	2.62059	2.91839	3.74416	1.96717	3.28688	0.15056	0.411426	0.15056	0.124328	1.63691	1.32769	1.22033	0.536053	0.678072	1.90689	-0.971431	1.18903	0	2.12102	1.51096	2.07382	-0.0740006	1.7866	1.32193	3.54226	3.24945
At2g46050	Expression Level	2.87381	3.30159	2.35896	3.01078	1.69153	2.95047	1.51096	2.66221	2.25096	2.22033	1.5509	3.32769	0.594549	3.17473	2.10769	2.44095	2.51854	2.69153	2.97269	3.72028	2.79909	2.89336	2.59932	2.22033	2.96347	2.56316	1.54102	1.66903	0.111031	0.432959	0.807355	1.87971	0.298658	1.72683	2.62059	1.76553	2.59216	2.8339	2.9279	2.22033	2.64616	2.75702	2.90304	2.58736	2.43296	1.16993
At3g01580	Expression Level	1.23266	2.7845	0.748461	-0.888969	-1.51457	-1.2863	1.72683	1.65535	0.214125	-0.621488	0.565597	-0.971431	-1.94342	-0.0291463	-1.2863	0.475085	0.15056	-0.494109	-0.415037	0.704872	-1.2863	-1.21759	-1.32193	-0.514573	-0.971431	-0.915936	-1.94342	-0.268817	0.85599	-0.0740006	1.11103	0.613532	-0.415037	-1.152	0.15056	0.641546	-0.556393	-1.12029	-0.599462	-1.32193	0.516015	-0.666576	-0.0740006	-0.666576	0.432959	1.9486
At3g02330	Expression Level	4.53107	3.97361	2.71149	2.79909	1.98185	2.59694	3.66221	3.70708	3.95233	2.5509	2.60881	2.58015	2.41414	2.01792	1.98185	3.50462	3.27202	3.39369	3.05832	2.15381	1.91073	1.87971	2.83996	2.33056	0.678072	1.42223	1.5656	3.1127	1.81147	2.76129	3.28983	2.75061	3.42358	2.45943	2.35332	2.12433	2.69153	2.03562	2.54844	2.47249	2.87774	2.01792	2.848	1.03562	0.918386	1.25096
At3g04750	Expression Level	5.09255	4.52544	3.67243	4.34199	4.10014	4.33128	4.14241	4.42156	4.53169	4.24108	4.38267	4.3505	3.94017	3.94017	3.90689	3.68145	4.14975	4.1152	3.72356	3.94579	3.79181	3.70708	3.74524	4.46009	3.41414	4.10098	3.94579	3.57894	3.62644	4.14649	4.12102	4.22033	3.97545	4.18666	4.20085	3.16189	4.19456	3.73877	3.94111	3.848	4.11936	3.59694	3.62644	3.63691	3.91456	4.22188
At3g05240	Expression Level	3.3799	2.30451	3.13422	2.96532	2.69153	3.23266	3.70929	3.68482	3.34056	3.78973	3.40599	3.27202	2.53605	3.32193	3.09761	3.04089	3.43429	2.86987	3.44758	3.88557	3.02857	3.40735	3.38681	3.38957	3.1177	3.30451	3.02326	2.93168	3.21878	2	3.16189	2.87971	3.51728	3.30743	3.41684	1.852	2.80323	3.10434	2.85798	2.70708	3.34908	2.28096	1.91073	2.35896	3.23419	1.7866
At3g09040	Expression Level	4.46793	3.85798	2.8679	3.04614	3.08746	3.21101	3.61589	3.52356	3.59694	3.0321	2.37851	2.07039	2.53854	3.05832	2.83996	2.04614	3.20163	3.06695	2.47249	2.01078	2.39506	2.75702	3.17473	3.30889	2.0036	2.41954	2	0.15056	2.07039	2.3505	1.66903	2.65076	3.29425	2.45943	2.40599	2.46728	2.91648	2.02857	2.77189	3.01792	2.91265	2.58736	3.44758	1.75702	2.96532	3.50589
At3g13880	Expression Level	4.86245	4.87381	3.76341	3.94017	3.04614	2.75702	4.89385	4.69377	4.43696	3.08746	3.60999	3.34908	2.99277	2.96532	3.3147	3.49313	3.26754	3.42089	3.42089	2.79909	3.35755	3.23266	4.32048	3.58256	3.10936	2.95977	3.35755	4.0054	3.86096	3.98277	4.67807	4.92884	4.23266	3.99548	3.7666	1.85997	4.13422	3.12267	3.25701	3.20163	3.9542	2.80735	3.15866	3.15056	3.12598	3.51728
At3g14730	Expression Level	4.87135	4.94673	3.88753	4.12928	3.43296	3.30451	4.99548	5.17193	4.70764	3.76022	4.54288	4.01167	3.5435	3.7366	3.70929	3.7148	4.01346	3.83289	3.43962	3.67356	3.86295	4.20945	4.37921	3.71699	3.47638	3.83289	3.04614	3.79494	3.54967	4.12019	4.30816	4.04701	4.57289	4.04352	4.10266	4.56377	4.31542	4.18824	3.47638	3.77716	4.30086	3.3147	3.55582	3.66562	4.08831	4.98413
At3g15930	Expression Level	3.46336	3.34341	2.31615	2.42223	1.32769	2.33914	2.99277	3.21101	2.08066	1.83996	2.72247	3.01436	2.32481	1.25096	0.495695	2.02857	2.6893	1.72683	1.7866	2.60644	2.23573	2.32193	2.58015	2.18903	2.01792	2.12433	2.20477	2.18903	2.07382	1.17632	2.32481	3.70598	2.50843	1.70487	2.18903	2.44626	2.33056	2.45418	2.73985	1.91073	2.25096	1.72247	2.32481	2.55582	2.14731	2.97269
At3g16610	Expression Level	4.81711	4.84348	3.96901	4.28021	3.38267	3.25248	4.5097	4.95699	4.47638	3.31904	3.72792	3.7845	3.12102	3.36457	3.69488	3.69377	4.16027	3.22959	3.5741	3.55213	3.32337	3.7866	4.12184	3.5373	4.0798	3.13093	3.55459	3.92695	4.20555	3.82069	4.44029	4.71039	4.52419	3.68145	4.00988	3.86096	4.42492	4.07125	3.12928	4.08831	4.5097	3.28983	3.60763	3.849	3.53356	3.53605
At3g18970	Expression Level	4.36737	4.71809	3.80735	4.17393	3.05832	3.52982	4.77083	4.84348	4.98687	3.91169	4.0917	4.09424	3.54597	4.26529	3.5741	3.854	4.29352	3.64501	3.93546	3.39643	3.54226	4.07125	4.21956	3.65535	3.49185	3.30889	3.56803	3.97728	4.08746	3.97361	3.84699	4.75382	4.25927	4.15623	4.01792	2.21101	4.20555	3.48285	3.59455	3.69042	4.63575	3.40054	3.73444	3.5373	4.35826	4.36807
At3g20730	Expression Level	3.56682	4.1235	3.6565	3.7845	3.15866	3.28983	4.0268	4.20945	4.31034	3.09761	3.33628	3.48285	3.3505	3.72247	3.30012	2.46205	3.34056	3.71699	2.94486	3.26303	3.38267	3.4957	4.03562	3.51728	3.70044	3.07895	2.91648	3.38957	3.22497	3.95047	3.2032	3.30743	3.71149	3.58616	3.60644	2.83996	3.55827	3.52482	3.30159	3.3799	3.77189	2.5008	3.37295	3.08746	3.64731	4.15381
At3g21470	Expression Level	1.52607	3.83188	3.76341	3.63343	3.14241	1.73552	3.91743	3.70708	3.8679	2.488	3.40735	3.62176	3.2854	2.97453	3.33056	3.01792	2.93734	2.854	3.30012	2.854	2.72247	3.30889	3.67582	3.62994	3.12598	2.848	2.85	2.82375	3	2.94486	2.83996	3.26454	3.7126	3.30451	3.8125	2.13093	3.38681	3.23266	2.9222	2.95977	3.63691	1.35614	2.72247	2.75702	2.7137	3.32912
At3g22150	Expression Level	5.95931	5.52888	2.53107	3.97728	4.41616	4.49378	5.16108	5.46271	5.2765	5.58436	6.45302	5.8748	5.70072	6.82286	4.81404	5.01033	5.16832	4.83441	5.19219	5.40361	5.59485	5.9404	6.42543	4.18824	5.27053	4.78555	4.44361	4.27277	4.17393	5.08151	4.87431	5.25852	5.28281	5.67384	4.926	2.96901	4.89142	4.5656	5.68538	4.64155	5.49057	3.25248	3.9241	3.02857	6.52278	2.72901
At3g25060	Expression Level	3.19692	1.22651	-0.321928	0.933573	2.12433	1.40599	2.86987	2.7866	2.08746	1.41143	1.0072	1.32769	0.0143553	0.641546	1.97453	0.847997	1.35614	2.04614	1.29866	0.970854	2.0635	1.09085	2.45943	2.59216	0.485427	0.731183	1.87971	2.34767	1.852	2.40871	1.20789	2.65076	1.9855	2.38128	1.96717	1.848	1.51602	0.871844	-0.234465	1.23266	2.98732	1.33914	1.3505	0.238787	1.5008	3.39232
At3g25970	Expression Level	4.83845	4.8089	3.72356	4.14975	3.10936	3.58256	5.03694	5.12928	4.79597	3.46989	3.75061	3.03562	2.96901	3.43696	3.20633	3.15543	3.54967	3.5741	3.41414	3.1635	3.34483	3.45681	3.78764	3.00899	3.46728	3.99186	3.84398	4.06695	4.16269	4.25475	3.84298	4.67129	4.30451	3.88264	3.72901	3.56682	4.1416	3.39232	3.34056	3.34483	3.73335	3.28244	2.89336	3.22188	3.60051	4.82833
At3g28640	Expression Level	5.1177	5.39985	4.65992	5.07596	4.37504	4.33271	5.57228	5.72656	5.58796	4.58496	4.71644	4.69822	4.76871	4.83845	4.58256	4.88313	5.08321	4.41616	4.29131	4.49889	4.31687	4.97177	5	5.52982	4.25927	4.4121	4.83946	4.52857	4.20789	4.27873	4.74416	5.03562	5.07382	4.6153	4.61471	3.8339	4.95559	4.37712	4.28614	4.8535	4.96855	4.86938	4.59455	4.53045	4.90352	5.0751
At3g28660	Expression Level	5.1177	5.39985	4.65992	5.07596	4.37504	4.33271	5.57228	5.72656	5.58796	4.58496	4.71644	4.69822	4.76871	4.83845	4.58256	4.88313	5.08321	4.41616	4.29131	4.49889	4.31687	4.97177	5	5.52982	4.25927	4.4121	4.83946	4.52857	4.20789	4.27873	4.74416	5.03562	5.07382	4.6153	4.61471	3.8339	4.95559	4.37712	4.28614	4.8535	4.96855	4.86938	4.59455	4.53045	4.90352	5.0751
At3g29230	Expression Level	5.56499	6.96197	4.06437	4.90833	5.11728	4.66959	5.99548	5.72792	6.32427	6.40939	7.01792	6.26959	5.2604	6.99582	5.52669	5.83618	5.76022	5.93664	5.99955	6.3427	6.0663	6.09233	6.42089	4.69655	6.11187	5.67525	5.71177	5.1918	3.92695	4.48091	1.83188	4.60288	6.12681	6.1206	5.36107	4.66164	5.28392	5.43396	5.86691	5.04701	5.75168	4.71149	4.59574	4.38543	6.22997	3.0268
At3g47840	Expression Level	4.21645	5.26191	3.5373	3.92125	2.93168	1.91839	4.48414	4.75649	4.39438	2.56316	2.99277	2.61589	2.5509	2.14731	1.83188	2.61589	2.75061	3.17632	2.62761	2.35896	1.80735	2.75702	3.10601	3.07039	2.40054	2.59694	1.23266	2.73552	2	2.90304	3.58256	4.08831	3.7845	3.47379	3.27798	1.31034	3.80116	2.82782	1.74846	2.77821	3.89045	1.46467	1.3505	0.485427	1.98185	1.53605
At3g49740	Expression Level	4.82934	5.68762	4.5552	5.04177	3.6565	4.04439	5.08364	5.01703	5.35685	3.89724	4.04701	4.43696	3.51854	4.71699	4.31034	4.27501	4.08831	4.54411	4.04527	4.21801	4.20633	4.37156	4.94486	4.73064	4.28762	3.81352	3.83794	4.30086	4.08151	4.6153	4.23573	4.65306	4.47768	3.99458	4.0027	3.48027	4.69209	4.57773	4.13175	4.01167	4.48285	3.56803	3.65535	3.86096	4.39985	4.45812
At3g50420	Expression Level	4.65764	3.58496	2.74631	2.4489	2.40871	2.33914	3.63343	3.39232	3.44626	2.56803	2.86394	2.38681	1.97453	2.04963	2.58015	2.08066	2.11437	2.61589	2.51854	2.29278	2.47249	2.16993	2.90689	2.54844	2.53605	2.4489	2.33914	2.65764	2.30743	3.21412	3.44626	4.04089	3.33056	3.08406	2.87381	1.51602	2.88947	0.963474	2.28096	2.56316	2.8339	1.15704	2.38681	2.05658	2.02857	2.95606
At3g51320	Expression Level	4.91743	5.50811	4.83289	4.78921	4.73498	5.30561	5.96139	5.86567	5.69905	4.12598	5.22033	4.43696	3.62761	4.20006	4.11103	3.75275	4.36807	4.20555	4.41684	4.23879	4.40803	4.10936	4.98094	4.66107	4.41616	4.93216	4.92505	4.72792	3.8268	4.24869	4.16027	4.44956	5.54998	5.41041	5.07682	4.40939	5.01837	4.46663	3.79286	4.68986	5.00675	4.27352	4.05137	4.43962	4.53916	5.19967
At3g53360	Expression Level	5.0018	5.22033	3.71809	4.37921	3.33628	3.65306	4.65707	4.97085	4.69544	3.85898	3.80735	3.95233	3.93168	3.90977	3.73444	4.02059	3.88362	3.9782	3.39369	4.05137	3.96809	3.76022	4.1643	4.40599	3.23419	3.62644	3.33342	2.82579	3.40327	3.07039	3.51096	3.91648	4.33628	3.84298	4.20085	3.41414	4.2854	4.1127	3.32769	3.87873	4.19613	3.62059	3.851	3.50589	3.89336	4.44824
At4g04370	Expression Level	3.42761	4.01078	3.32337	3.34767	2.84398	3.47897	4.20633	4.04439	4.25776	3.90207	4.1819	4.00988	3.98185	4.46793	3.02857	3.50843	4.08151	3.28244	3.1127	3.51096	3.74201	3.8125	4.03386	3.95233	3.20633	3.04089	3.28244	2.67356	3.66107	2.90881	3.41684	3.60288	3.61235	3.90977	3.58496	1.75702	3.89821	3.05137	2.95047	3.42626	4.41616	2.8339	2.08746	2.75702	3.90497	2.48543
At4g08210	Expression Level	4.1127	4.74631	3.37573	1.23266	2.15381	2.9241	4.2765	4.14975	3.58616	2.8339	3.48671	3.24793	1.63227	2.59932	3.48414	2.74631	2.91839	2.33914	2.04614	2.95977	2.73335	3.16672	3.60407	3.20633	2.43563	2.63227	2.38128	1.76553	2.49825	2.58736	1.10434	2.78869	3.73877	3.30012	2.63227	-0.454032	2.89336	1.69153	1.04264	2.48543	2.7137	1.68257	0.847997	1.66903	2.02857	1.51096
At4g14170	Expression Level	4.58736	4.66732	3.54967	4.04963	3.848	3.31615	4.24793	4.63865	4.76871	3.79805	3.28244	3.54597	3.91743	3.95977	3.82579	3.89336	2.96347	3.36177	3.08066	3.24945	3.07211	3.36597	3.53356	3.78136	3.13422	3.35473	3.22497	2.95047	1.91839	3.29131	2.16672	4.04527	4.0054	3.80012	4.0009	3.32912	3.95513	3.29425	3.3799	3.87873	4.28392	2.96347	3.40735	3.83086	3.66789	2.39506
At4g16470	Expression Level	4.43829	4.84298	4.38957	4.63981	4.33985	4.42694	5.28355	5.04701	4.67694	3.62761	4.24641	4.17473	4.59276	3.69822	4.32625	4.02059	4.13011	3.80529	3.70708	4.00809	3.80839	3.88557	3.20633	4.59753	4.36807	4.39917	4.36527	4.03034	2.96532	3.44095	2.90689	3.96901	4.97407	5.02901	4.68818	4.34554	5.02503	4.22574	4.02503	4.24489	4.80271	3.81352	3.65535	2.98732	3.99367	4.05137
At4g18840	Expression Level	5.02591	4.34341	4.74685	4.52419	4.08151	3.73118	5.02059	4.80271	5.14405	3.71699	4.65249	4.55152	4.36317	4.50016	4.14812	4.40259	4.47444	4.42828	4.19061	3.70044	4.30743	4.37851	4.83036	4.61648	3.96901	4.08831	4.33628	4.25248	4.40599	4.6427	4.46009	4.82273	4.5097	4.43829	4.33985	3.26003	4.60229	4.04701	3.90207	4.36317	4.40122	3.71699	3.89724	3.46074	4.12102	3.848
At4g19191	Expression Level	5.17233	4.05311	3.57289	3.72792	3.26303	3.22188	4.18428	4.23879	4.06867	3.45022	3.57773	3.38681	3.51096	3.38543	3.33056	3.37851	3.87676	3.6792	3.64731	2.91265	3.51223	3.8268	3.57773	3.35896	3.24793	3.32625	3.10098	3.74739	3.91169	4.33485	4.59395	4.79961	3.80323	3.49825	2.95606	2.86394	3.88069	3.87283	3.40735	3.34056	3.7761	3.01078	3.30159	3.43962	3.74739	4.35966
At4g19220	Expression Level	4.33485	3.96717	3.78136	3.95047	2.98185	3.36877	4.15218	4.0917	4.07382	3.91456	3.83289	3.79805	3.88069	3.95884	4.03562	3.65878	3.54967	3.12928	3.52732	3.48671	3.72028	4.35614	3.91265	3.78136	3.92695	3.57894	3.56682	3.63923	3.69265	3.0072	3.12928	4.19771	3.97361	4.05224	3.65076	2.74416	3.80012	3.65076	3.75809	3.61824	3.5741	3.49313	3.60881	3.54597	4.15623	3.98732
At4g20770	Expression Level	2.30159	3.53481	2.70708	1.65535	2.69153	0.0703893	3.54967	3.66448	3.26754	2.63227	2.70708	2.01792	2.01792	2.5008	1.82375	1.70044	2.41414	0.263034	0.0840643	2.14078	1.03562	3.12267	2.08066	2.07382	1.926	1.62293	1.7137	2.02857	1.85997	0.678072	2.59216	2.70708	2.75702	2.65076	1.63691	1.04264	2.02148	0.238787	1.60881	1.37851	1.57531	-0.104697	1.848	0.773996	2.28096	2.83794
At4g21300	Expression Level	2.86196	4.16993	3.61589	3.10098	2.69153	3.0018	3.82273	3.93546	3.80735	3.16672	2.99095	3.0072	2.63227	3.73877	1.74416	2.33056	2.02857	3.11437	3.08576	2.97269	3.2555	3.19849	2.63923	2.7866	3.03386	3.20006	3.22959	3.22188	2.8679	3.849	3.34199	3.55582	3.89821	3.67243	3.17473	2.93734	4.02237	3.27501	3.07895	3.13093	3.75061	2.94111	3.53605	3.24793	3.30451	2.80941
At4g25270	Expression Level	4.8166	4.98914	4.82324	4.95233	4.44692	4.71754	5.1127	5.2211	5.38301	5.22805	4.95559	4.8166	4.80735	5.1035	4.69544	4.97407	4.88069	4.87578	4.3147	4.67243	4.77083	5.34199	5.34518	4.68986	4.63865	4.33485	4.29646	4.58976	4.84599	4.70819	4.94017	5.07895	4.87922	4.82579	4.76022	4.32984	4.9486	4.68538	4.88655	4.56071	5.07852	4.07039	4.50653	4.47897	5.14486	5.37851
At4g31070	Expression Level	4.4614	3.66789	1.45943	1.87184	0.871844	2.09761	2.45943	2.81352	2.52356	1.65535	2.22651	2.12102	1.26303	2.36737	2.52356	1.5656	1.7137	1.89142	2.47249	2.18587	2.34483	1.83188	2.80941	3.23266	0.333424	0.214125	0.321928	1.53605	1.73552	1.0072	1.46467	2.10769	2.44095	1.61353	2.04963	0.356144	2.02148	2.36737	1.74846	2.51349	1.92979	1.62293	1.23879	0.847997	2.0635	1.28688
At4g32430	Expression Level	3.9607	4.16108	3.31179	3.65878	2.9542	1.99277	4.32984	3.99639	4.14241	2.98368	3.53107	3.52982	3.18745	3.5435	3.01792	2.24793	3.20633	3.45022	2.77189	2.93168	3	3.54844	4.06695	3.18269	3.29719	3.15543	3.16189	3.50589	3.21412	3.97728	4.0798	4.26003	3.87381	3.43029	3.59813	3.0268	4.0072	3.27202	3.26454	3.24945	4.17233	2.51854	3.36877	2.89918	3.30159	2.96532
At4g38010	Expression Level	4.72465	5.60674	4.02059	4.49697	3.29131	2.71149	4.88899	4.8953	4.93546	3.37295	4.1177	3.97085	3.06178	3.86295	3.85599	3.73985	3.76341	3.90304	3.24184	3.68145	3.7845	3.8953	4.22728	3.48671	3.64731	3.60999	3.6241	4.1152	3.68145	4.01167	3.82883	3.81044	4.34412	4.29866	4.04701	3.21878	4.17712	3.80529	3.79286	4.20398	4.12102	3.24031	3.13093	3.0018	3.48543	3.26303
At4g39530	Expression Level	4.15137	4.9397	3.91265	4.27352	3.926	3.29719	5.2114	5.10685	5.17113	3.90014	4.66959	4.23266	3.75489	4.06437	3.80529	3.7126	4.17632	3.96347	3.95047	4.09001	4.06867	4.38957	4.70929	4.13175	3.88362	3.9644	4.01167	4.18031	4.05137	4.23266	4.56255	4.36457	4.91934	4.86542	4.54226	4.20555	4.74578	3.72792	3.7148	4.20633	4.47962	3.41684	3.56682	3.41954	4.18587	2.93168
At5g08305	Expression Level	5.82909	5.27798	4.40599	4.33271	3.90689	3.71699	4.95791	5.01837	5.10685	4.06005	4.42156	3.9241	3.82273	3.93357	3.94111	4.00988	4.53978	4.27873	4.07724	3.93357	4.14649	4.75114	4.53169	3.66448	3.56438	4.10266	3.75275	4.15866	4.33628	4.75489	4.89772	5.50938	4.30378	4.22188	4.46663	3.77716	4.48736	3.82375	4.16672	4.06178	4.53978	3.41684	3.95513	3.7126	4.25172	4.58376
At5g08490	Expression Level	3.42895	3.23726	2.40871	2.77189	2.07039	2.15381	3.12928	3.58256	3.51223	2.66221	2.75061	2.95977	1.9486	2.72465	2.38681	2.80735	2.25096	2.8339	3.10098	2.40599	2.44095	3.22188	2.926	2.40599	2.9542	2.8679	2.59216	3.14731	3.45681	4.05832	3.97177	4.65821	3.23726	2.63923	2.75061	1.64616	3.32769	2.20163	2.28983	2.38681	3.21568	2.3505	2.75489	2.17951	2.79909	3.58256
At5g08510	Expression Level	4.56803	4.81147	4.23113	4.57046	4.22882	4.80529	5.21529	5.30488	5.00854	4.83592	4.57168	4.42291	4.78293	4.48543	4.70321	4.3978	4.80787	4.30743	3.91265	4.39232	4.53667	4.49185	4.61176	5.13052	4.07125	4.13832	4.20945	3.92695	4.43296	4.95373	4.7366	5.09635	4.66846	4.76341	4.73118	4.21568	4.34199	4.22728	4.40939	4.73552	4.32625	5.32948	4.97545	4.54411	4.24793	4.19061
At5g15300	Expression Level	2.46467	3.83592	3.08406	3.05137	1.56071	-0.621488	3.53978	3.36457	3.57894	3.22188	3.16189	2.08746	3.0321	3.03738	2.59932	2.5008	2.62293	2.82375	2.59932	2.66676	2.23573	3.12102	2.52607	3.04089	3.10434	2.81967	2.37851	2.70044	2.51096	2.5509	2.72465	4.22497	3.17951	3.16189	2.97269	1.46467	2.97269	2.52607	2.5509	2.60407	2.91648	2.55582	2.02148	1.68257	3.33771	3.40599
At5g19020	Expression Level	4.8485	5.39129	3.9982	4.02326	3.2032	3.44095	4.82018	4.89142	4.42694	2.926	3.61589	3.51854	3.17632	2.88947	3.46597	3.43296	3.6311	3.30889	3.56438	3.22188	3.50462	3.47379	3.88557	3.41278	3.26003	3.65878	3.43696	4.13422	3.89336	3.95699	3.94298	4.28983	4.22882	4.22959	3.81558	3.51475	4.41481	3.88069	3.6565	3.46989	3.98003	3.40599	3.46597	3.40735	3.59813	2.81967
At5g27110	Expression Level	3.86493	5.11312	4.44956	5.0993	4.58376	4.39575	5.68117	5.42828	5.58225	4.96255	4.85947	4.7845	4.72028	4.78712	4.77505	4.75542	4.85449	4.88996	4.40667	4.61765	4.55827	4.89239	5.17712	5.08661	4.63517	4.75756	4.34625	4.68538	4.87922	4.62059	4.89966	5.22651	5.33628	4.76075	4.72792	4.33342	4.97499	4.76553	4.76553	4.83845	5.33914	4.67582	4.8802	4.94251	4.64674	5.05875
At5g37570	Expression Level	4.25852	4.73227	3.0197	2.77821	1.99277	2	4.56377	4.52231	4.62117	1.8679	3.91169	2.67356	2.35896	3.02326	3.06178	2.32193	2.40599	2.56803	2.59932	2.13093	2.67356	3.45286	3.77189	3.48027	2.78241	3.30889	3.44758	3.42626	3.20945	1.36737	2.44095	3.60407	4.02326	3.52356	3.31179	2.5435	3.43429	2.9782	2.65076	2.89724	3.52356	2.24184	2.85	3.07211	3.15056	1.18903
At5g39350	Expression Level	5.93852	5.92244	4.53978	5.03562	4.41954	3.9782	5.21839	5.56255	5.51602	4.39438	4.34767	4.1235	3.80323	4.29719	3.98185	4.09255	4.19692	4.59276	2.854	4.23726	4.22342	4.70598	4.53481	4.56255	4.06264	4.51475	3.8339	4.55827	3.88753	4.2765	3.83289	4.99367	4.70874	4.70099	4.23266	3.17153	4.58856	4.02237	3.95047	4.09677	4.74953	2.40054	3.35896	2.23266	4.0798	2.96901
At5g42450	Expression Level	3.95513	4.29866	3.35473	3.04963	3.15381	2.43296	4.19849	4.15299	3.83794	2.93546	3.46728	3.22497	2.65535	3.47379	3.07553	3.0268	3.22959	3.17632	2.42761	3.30451	2.9279	3.29719	3.85599	3.21412	2.7866	2.66903	2.63923	2.79909	3.31615	3.56438	3.90497	4.22882	3.52356	3.23266	3.32193	2.44626	3.33628	3.1127	3.0072	3.46728	3.55827	3.05137	2.80323	3.06178	3.16189	4.20867
At5g43790	Expression Level	4.79077	4.96394	4.36667	4.53481	4.29646	4.07296	5.47573	5.41616	5.06178	4.16027	4.66448	4.65306	4.71205	3.67243	4.13422	4.25776	3.67356	4.22728	4.07724	4.37365	4.12102	4.28614	4.53045	4.75756	4.88655	4.91456	4.34056	5.24451	5.33271	5.15502	5.09297	5.11312	4.8846	4.63227	4.51916	4.09508	4.98368	4.48091	4.28614	4.95187	4.66732	4.80529	4.38405	4.54226	4.13832	1.26303
At5g47460	Expression Level	4.14078	5.35579	4.43496	4.64443	3.74953	4.0268	5.17193	5.50494	5.39609	4.65306	4.70487	4.6837	4.02237	4.60644	4.58676	4.66732	4.68257	4.31542	4.2891	4.23113	4.0027	4.67694	4.97865	4.03386	4.45022	4.10518	4.1416	4.54411	4.43962	4.31325	4.98185	4.89482	4.73064	4.41886	4.50144	4.33199	4.71589	4.47638	4.1819	4.31832	4.7366	3.94579	3.96809	4.42156	4.64097	5.75782
At5g55740	Expression Level	4.8334	4.96023	1.89918	3.34767	4.79857	4.03034	5.25475	5.17393	5.31325	5.49665	6.71081	5.7301	5.00495	6.58661	4.62994	4.851	5.05268	5.30488	5.36982	5.82094	5.76022	5.94953	6.31216	3.06695	5.69655	5.05658	4.60051	4.31904	3.77083	4.37226	3.74739	4.49889	5.4663	5.60674	4.88753	2.87774	4.74578	4.29866	4.97636	4.39094	5.23649	2.45418	3.50589	3.0072	5.91958	3.90785
At5g56310	Expression Level	1.51602	2.82782	2.24184	3.11437	1.79909	-0.358454	3.29719	3.28983	3.20945	2.03562	2.81967	2.28688	2.72901	2.24793	2.33056	2.29572	2.87381	2.88362	2.52356	3.05832	2.89336	2.9542	2.9222	2.72901	2.04614	-0.268817	1.926	2.27202	1.9855	0.807355	2.5435	3.55459	3.17473	3.21101	2.72901	2.80323	2.8339	2.23266	1.54102	2.488	3.04439	0.963474	2.21723	3.16672	2.87381	6.55582
At5g59200	Expression Level	0.201634	2.19849	-0.785875	-0.184425	-1.21759	-1.2863	1.07039	2.09761	2.10769	0.15056	1.72247	0.0703893	-0.0740006	-0.514573	-0.395929	-0.268817	-0.415037	0.298658	0.495695	0.887525	-0.514573	-0.136062	0.0143553	-0.666576	-0.666576	-0.321928	-0.971431	-0.971431	-0.268817	-0.454032	0.356144	-0.136062	2.07039	1.58496	-0.666576	2.33628	-0.494109	-0.494109	-0.556393	0	0	-1.12029	-0.736966	0.389567	-0.415037	5.24565
At5g59600	Expression Level	1.60881	4.06781	2.7137	3.39369	2.64386	2.59694	3.98914	4.16591	3.73335	2.9222	3.99186	3.05832	2.86987	3.10434	2.96901	2.52607	3.18587	2.43296	3.15866	2.41414	2.38681	3.0054	3.45943	2.60881	2.87774	2.8679	3.0018	2.87381	3.26303	2.95977	3.97085	4.35473	3.82273	2.98368	2.77821	2.57289	3.16189	1.80735	2.17313	2.96347	2.57289	2.33628	3.03562	1.96347	2.94111	3.82273
At5g61800	Expression Level	2.18269	2.76977	1.80735	2.64616	0.584963	1.13093	3.65306	3.6893	3.22497	2.3505	2.61117	1.72683	1.4489	0.0143553	2.51854	2.09085	2.17313	3	-0.136062	2.0321	1.02148	0.963474	2.34767	2.27202	1.05658	1.25096	1.20789	2.18587	1.48543	1.79909	2.17313	2.09085	3.57046	3.01078	1.58496	1.76977	3.5435	2.15704	2.9222	2.488	3.13093	1.71809	0.9855	2.46728	1.60881	1.26303
At5g66500	Expression Level	4.12267	4.39985	2.46205	2.9542	2.27202	1.18903	3.94111	3.88753	3.84599	2.48543	3.10434	2.84398	2.97269	2.66903	3.02326	2.79286	2.62059	2.774	2.41684	2.20477	2.56803	3.31615	3.09424	3.29719	1.70487	2.56071	2.1635	2.88947	3.09424	2.35332	3.86394	3.59813	3.10434	3.05485	2.98368	2.21412	2.94486	3.0635	2.37851	2.81762	2.76765	2.37295	2.12433	2.30159	2.97085	0.321928
