# Supplementary material for: The E-Subgroup Pentatricopeptide Repeat Protein Family in Arabidopsis thaliana and Confirmation of the Responsiveness PPR96 to Abiotic Stresses
Source: Front Plant Sci. 2016 Dec 5;7:1825. doi: 10.3389/fpls.2016.01825 (PMC5136568; doi:10.3389/fpls.2016.01825)
Supplement: Table S4 — Average log signal values of 34 differentially expressed E-subgroup PPR genes from three biological replicates of each sample. [file Table4.XLSX]

## Sheet: Sheet1
Table 4. Average log signal values of 34 differentially expressed E-subgroup of PPR protein encoding genes from three biological replicates of each sample.
Gene name	Probe Set ID	Dry seed	Imbibed seed, 24 h	Root	Hypocotyl	1st Node	Stem, 2nd Internode	Shoot Apex, Inflorescence	Shoot Apex, Transition	Shoot Apex, Vegetative	Cotyledon	Vegetative Rosette	Entire Rosette After Transition to Flowering	Cauline Leaf	Leaf 1 + 2	Leaf 7, Petiole	Leaf 7, Distal Half	Leaf 7, Proximal Half	Rosette Leaf 2	Rosette Leaf 4	Rosette Leaf 6	Rosette Leaf 8	Rosette Leaf 10	Rosette Leaf 12	Senescing Leaf	Seeds Stage 3 w/ Siliques	Seeds Stage 4 w/ Siliques	Seeds Stage 5 w/ Siliques	Seeds Stage 6 w/o Siliques	Seeds Stage 7 w/o Siliques	Seeds Stage 8 w/o Siliques	Seeds Stage 9 w/o Siliques	Seeds Stage 10 w/o Siliques	Flower Stage 9	Flower Stage 10/11	Flower Stage 12	Flower Stage 12, Stamens	Flower Stage 12, Carpels	Flower Stage 12, Petals	Flower Stage 12, Sepals	Flower Stage 15	Flower Stage 15, Carpels	Flower Stage 15, Petals	Flower Stage 15, Sepals	Flower Stage 15, Stamen	Flower Stage 15, Pedicels	Mature Pollen
At1g03540	264817_at	3.83491	3.2555	2.87578	3.04614	2.66903	2.68032	4.62994	4.32193	4.02768	3.64731	3.72356	2.99277	2.21723	3.23419	2.51096	2.31034	1.73552	2.17951	3.1635	3.42089	2.62059	3.48929	2.82375	2.02857	2.19535	3.26303	3.19061	3.848	3.29131	3.58015	3.41278	3.59216	4.25248	3.65535	2.97269	1.12433	4.09255	3.42626	3.42089	2.99639	4.01346	2.47249	1.59932	1.35614	3.29425	3.1635
At1g09190	264251_at	2.34199	4.87578	3.1127	2.13093	0.748461	-0.556393	4.01346	4.41684	4.23726	-0.0740006	1.91073	0.659925	-0.494109	-0.268817	0.111031	-0.304006	-0.514573	1.53605	-1.12029	0.847997	0.871844	1.89142	2.86394	2.27798	0.176323	-0.0588937	0.15056	1.45943	-0.0291463	0.871844	0.475085	1.03562	3.90689	3.45022	1.63227	0.0840643	3.52356	0.584963	0.389567	1.17632	2.52607	0.704872	0.9855	0.659925	-0.0740006	1.64616
At1g09220	264258_at	3.14893	4.01792	2.33914	2.59932	2.56316	2.11437	3.85599	3.76871	3.10098	2.14731	2.75061	2.17951	2.73552	0.948601	2.63227	2.55582	3.10434	2.73552	2.22651	2.09761	2.29572	2.42223	2.80323	3.01078	2.09761	2.67807	2.37851	2.50589	2.51096	3.05137	3.59813	3.34341	3.13093	3.0268	2.55582	2.04614	3.34767	2.35332	2.15704	2.848	3	1.62293	2.89724	1.83188	2.43296	1
At1g26900	263684_at	4.05224	4.27724	4.8268	4.79597	4.36457	4.19061	5.59276	5.35755	5.06652	4.30086	4.90737	4.23573	3.93357	4.41481	4.05572	4.1334	4.15218	4.43029	4.24413	4.26903	4.12184	4.58796	4.46336	4.68538	4.80735	4.84549	4.67299	4.55029	4.03386	3.98914	3.44626	3.91934	5.24451	5.08151	4.78869	4.80632	5.0148	4.34696	4.36807	4.42156	5.06953	4.22882	4.25248	4.14241	4.31325	5.24031
At1g43980	259483_at	-0.68966	3.07382	0.678072	0.773996	0.632268	-1.12029	3.26754	3.19849	2	-0.217591	1.11103	-0.152003	-0.494109	-0.104697	-0.152003	-0.184425	1.76553	-0.0291463	1.49057	0.933573	-1	2.47508	0.356144	2.17313	-0.395929	0.722466	-1.05889	1.29866	-0.358454	2.34483	0.333424	2.39232	3.55459	2.49313	1.64616	-0.415037	1.89142	0.687061	0.910733	0.887525	2.27798	-0.785875	-0.494109	-0.0740006	1.31034	0.495695
At2g04860	263623_at	3.62059	4.18269	3.12267	3.0018	2.73985	2.61117	3.5435	4.17393	4.38059	3.12102	2.05311	1.22033	1.43296	1.67807	1.52607	1.79909	1.36737	2.89336	2.78869	3.0054	2.54844	1.40599	1.82782	2.33914	1.77821	1.12433	0.910733	1.35614	1.47508	1.87971	1.58496	2.88753	3.13093	3.11936	3.26003	2.01078	3.34056	2.88753	1.16993	1.15704	2.79286	2.53107	1.11103	2.51854	2.70708	2.31615
At2g17210	263418_at	-0.217591	1.36737	-0.494109	0.137504	-1.152	-0.321928	0.443607	0.0143553	0.275007	0.0703893	-0.713119	-0.358454	-0.556393	-0.268817	-0.321928	-0.836501	-0.0291463	-0.136062	-0.599462	-0.0291463	-0.454032	0.124328	0.176323	-0.217591	-0.514573	-1.152	-1	-1	0.594549	0.0143553	0.389567	1.89918	-0.358454	-0.713119	-0.234465	-0.494109	-0.736966	-0.494109	-0.888969	-0.152003	-0.599462	-0.915936	0.0426443	0.189034	0.137504	1.51602
At2g20540	263364_at	0.565597	4.02148	2.58496	3.08916	2.18587	2.74631	2.69599	3.61235	2.74631	1.7866	2.87381	2.77821	2.47508	3.19061	2.90881	3.06178	2.25096	3.46728	1.67807	3.16993	2.37295	1.72683	2.60644	2.68482	3.57289	2.88753	1.28688	2.52607	2.28688	2.36457	2.60881	1.22033	2.5509	2.85	2.51349	1.5008	1.92979	1	1.73552	1.12433	2.39232	1.93734	-0.152003	1.95606	3.10601	1.15704
At2g22410	264047_at	4.05832	4.56803	3.73444	3.45022	2.66676	1.9222	4.69544	4.77926	4.51286	3.30159	3.99367	3.68706	2.85	3.66107	3.17632	2.99095	1.68257	3.51223	3.33628	3.27053	3.7761	3.5435	3.73444	2.61589	3.63923	3.3505	3.35191	3.48543	3.07211	3.64501	4.24793	4.02326	4.06005	3.9542	4.01614	3.24793	4.17393	3.26003	3.08066	3.3147	3.94111	2.14078	1.80735	1.97453	3.44626	3.68706
At2g37320	266003_at	4.01525	3.26604	2.848	2.56316	2.89336	1.22033	4.24869	4.10852	3.83794	3.04614	3.62761	2.84398	3.35191	3.51854	3.22497	3.1635	3.43296	3.03738	2.33914	3.67582	3.0054	2.87971	3.49825	3.52105	2.32193	2.5008	1.89918	2.64386	2.47508	2.85997	2.4489	2.55582	3.43696	3.62644	3.24945	1.72683	3.35473	2.79286	0.389567	2.66676	2.02148	1.72683	1.5008	2.774	3.04614	3.37156
At2g44880	266810_at	-1.2863	1.52607	0.333424	-0.415037	-0.0892673	-0.0144996	1.75702	2.23266	1.53605	-0.535332	1.07724	-0.454032	-0.152003	0.124328	-0.785875	1.58496	1.12433	-0.268817	-0.304006	0.176323	0.432959	-0.184425	1.18903	-0.0588937	-0.666576	-0.0291463	-0.217591	1.7137	-0.666576	1.02148	0.632268	0.443607	0.176323	0.963474	0.584963	-0.556393	-0.136062	-0.556393	-0.621488	0.263034	0.641546	-0.713119	0.333424	0.485427	-0.836501	1.20163
At2g45350	245129_at	0.713696	1.09085	-0.184425	0.432959	1.61353	1.41143	1.12433	1.58496	1.38405	1.72683	3.16189	3.44361	3.13093	2.7761	2.76553	2.36457	3.0197	2.94486	1.58976	3.10434	2.62059	2.91839	3.74416	1.96717	3.28688	0.15056	0.411426	0.15056	0.124328	1.63691	1.32769	1.22033	0.536053	0.678072	1.90689	-0.971431	1.18903	0	2.12102	1.51096	2.07382	-0.0740006	1.7866	1.32193	3.54226	3.24945
At2g46050	266602_at	2.87381	3.30159	2.35896	3.01078	1.69153	2.95047	1.51096	2.66221	2.25096	2.22033	1.5509	3.32769	0.594549	3.17473	2.10769	2.44095	2.51854	2.69153	2.97269	3.72028	2.79909	2.89336	2.59932	2.22033	2.96347	2.56316	1.54102	1.66903	0.111031	0.432959	0.807355	1.87971	0.298658	1.72683	2.62059	1.76553	2.59216	2.8339	2.9279	2.22033	2.64616	2.75702	2.90304	2.58736	2.43296	1.16993
At3g01580	259183_at	1.23266	2.7845	0.748461	-0.888969	-1.51457	-1.2863	1.72683	1.65535	0.214125	-0.621488	0.565597	-0.971431	-1.94342	-0.0291463	-1.2863	0.475085	0.15056	-0.494109	-0.415037	0.704872	-1.2863	-1.21759	-1.32193	-0.514573	-0.971431	-0.915936	-1.94342	-0.268817	0.85599	-0.0740006	1.11103	0.613532	-0.415037	-1.152	0.15056	0.641546	-0.556393	-1.12029	-0.599462	-1.32193	0.516015	-0.666576	-0.0740006	-0.666576	0.432959	1.9486
At3g02330	256325_at	4.53107	3.97361	2.71149	2.79909	1.98185	2.59694	3.66221	3.70708	3.95233	2.5509	2.60881	2.58015	2.41414	2.01792	1.98185	3.50462	3.27202	3.39369	3.05832	2.15381	1.91073	1.87971	2.83996	2.33056	0.678072	1.42223	1.5656	3.1127	1.81147	2.76129	3.28983	2.75061	3.42358	2.45943	2.35332	2.12433	2.69153	2.03562	2.54844	2.47249	2.87774	2.01792	2.848	1.03562	0.918386	1.25096
At3g05240	259355_at	3.3799	2.30451	3.13422	2.96532	2.69153	3.23266	3.70929	3.68482	3.34056	3.78973	3.40599	3.27202	2.53605	3.32193	3.09761	3.04089	3.43429	2.86987	3.44758	3.88557	3.02857	3.40735	3.38681	3.38957	3.1177	3.30451	3.02326	2.93168	3.21878	2	3.16189	2.87971	3.51728	3.30743	3.41684	1.852	2.80323	3.10434	2.85798	2.70708	3.34908	2.28096	1.91073	2.35896	3.23419	1.7866
At3g15930	257796_at	3.46336	3.34341	2.31615	2.42223	1.32769	2.33914	2.99277	3.21101	2.08066	1.83996	2.72247	3.01436	2.32481	1.25096	0.495695	2.02857	2.6893	1.72683	1.7866	2.60644	2.23573	2.32193	2.58015	2.18903	2.01792	2.12433	2.20477	2.18903	2.07382	1.17632	2.32481	3.70598	2.50843	1.70487	2.18903	2.44626	2.33056	2.45418	2.73985	1.91073	2.25096	1.72247	2.32481	2.55582	2.14731	2.97269
At3g21470	258174_at	1.52607	3.83188	3.76341	3.63343	3.14241	1.73552	3.91743	3.70708	3.8679	2.488	3.40735	3.62176	3.2854	2.97453	3.33056	3.01792	2.93734	2.854	3.30012	2.854	2.72247	3.30889	3.67582	3.62994	3.12598	2.848	2.85	2.82375	3	2.94486	2.83996	3.26454	3.7126	3.30451	3.8125	2.13093	3.38681	3.23266	2.9222	2.95977	3.63691	1.35614	2.72247	2.75702	2.7137	3.32912
At3g22150	256792_at	5.95931	5.52888	2.53107	3.97728	4.41616	4.49378	5.16108	5.46271	5.2765	5.58436	6.45302	5.8748	5.70072	6.82286	4.81404	5.01033	5.16832	4.83441	5.19219	5.40361	5.59485	5.9404	6.42543	4.18824	5.27053	4.78555	4.44361	4.27277	4.17393	5.08151	4.87431	5.25852	5.28281	5.67384	4.926	2.96901	4.89142	4.5656	5.68538	4.64155	5.49057	3.25248	3.9241	3.02857	6.52278	2.72901
At3g25060	257103_at	3.19692	1.22651	-0.321928	0.933573	2.12433	1.40599	2.86987	2.7866	2.08746	1.41143	1.0072	1.32769	0.0143553	0.641546	1.97453	0.847997	1.35614	2.04614	1.29866	0.970854	2.0635	1.09085	2.45943	2.59216	0.485427	0.731183	1.87971	2.34767	1.852	2.40871	1.20789	2.65076	1.9855	2.38128	1.96717	1.848	1.51602	0.871844	-0.234465	1.23266	2.98732	1.33914	1.3505	0.238787	1.5008	3.39232
At3g29230	257744_at	5.56499	6.96197	4.06437	4.90833	5.11728	4.66959	5.99548	5.72792	6.32427	6.40939	7.01792	6.26959	5.2604	6.99582	5.52669	5.83618	5.76022	5.93664	5.99955	6.3427	6.0663	6.09233	6.42089	4.69655	6.11187	5.67525	5.71177	5.1918	3.92695	4.48091	1.83188	4.60288	6.12681	6.1206	5.36107	4.66164	5.28392	5.43396	5.86691	5.04701	5.75168	4.71149	4.59574	4.38543	6.22997	3.0268
At3g47840	252386_at	4.21645	5.26191	3.5373	3.92125	2.93168	1.91839	4.48414	4.75649	4.39438	2.56316	2.99277	2.61589	2.5509	2.14731	1.83188	2.61589	2.75061	3.17632	2.62761	2.35896	1.80735	2.75702	3.10601	3.07039	2.40054	2.59694	1.23266	2.73552	2	2.90304	3.58256	4.08831	3.7845	3.47379	3.27798	1.31034	3.80116	2.82782	1.74846	2.77821	3.89045	1.46467	1.3505	0.485427	1.98185	1.53605
At4g08210	255153_at	4.1127	4.74631	3.37573	1.23266	2.15381	2.9241	4.2765	4.14975	3.58616	2.8339	3.48671	3.24793	1.63227	2.59932	3.48414	2.74631	2.91839	2.33914	2.04614	2.95977	2.73335	3.16672	3.60407	3.20633	2.43563	2.63227	2.38128	1.76553	2.49825	2.58736	1.10434	2.78869	3.73877	3.30012	2.63227	-0.454032	2.89336	1.69153	1.04264	2.48543	2.7137	1.68257	0.847997	1.66903	2.02857	1.51096
At4g20770	254486_at	2.30159	3.53481	2.70708	1.65535	2.69153	0.0703893	3.54967	3.66448	3.26754	2.63227	2.70708	2.01792	2.01792	2.5008	1.82375	1.70044	2.41414	0.263034	0.0840643	2.14078	1.03562	3.12267	2.08066	2.07382	1.926	1.62293	1.7137	2.02857	1.85997	0.678072	2.59216	2.70708	2.75702	2.65076	1.63691	1.04264	2.02148	0.238787	1.60881	1.37851	1.57531	-0.104697	1.848	0.773996	2.28096	2.83794
At4g31070	253576_at	4.4614	3.66789	1.45943	1.87184	0.871844	2.09761	2.45943	2.81352	2.52356	1.65535	2.22651	2.12102	1.26303	2.36737	2.52356	1.5656	1.7137	1.89142	2.47249	2.18587	2.34483	1.83188	2.80941	3.23266	0.333424	0.214125	0.321928	1.53605	1.73552	1.0072	1.46467	2.10769	2.44095	1.61353	2.04963	0.356144	2.02148	2.36737	1.74846	2.51349	1.92979	1.62293	1.23879	0.847997	2.0635	1.28688
At5g15300	250166_at	2.46467	3.83592	3.08406	3.05137	1.56071	-0.621488	3.53978	3.36457	3.57894	3.22188	3.16189	2.08746	3.0321	3.03738	2.59932	2.5008	2.62293	2.82375	2.59932	2.66676	2.23573	3.12102	2.52607	3.04089	3.10434	2.81967	2.37851	2.70044	2.51096	2.5509	2.72465	4.22497	3.17951	3.16189	2.97269	1.46467	2.97269	2.52607	2.5509	2.60407	2.91648	2.55582	2.02148	1.68257	3.33771	3.40599
At5g37570	249624_at	4.25852	4.73227	3.0197	2.77821	1.99277	2	4.56377	4.52231	4.62117	1.8679	3.91169	2.67356	2.35896	3.02326	3.06178	2.32193	2.40599	2.56803	2.59932	2.13093	2.67356	3.45286	3.77189	3.48027	2.78241	3.30889	3.44758	3.42626	3.20945	1.36737	2.44095	3.60407	4.02326	3.52356	3.31179	2.5435	3.43429	2.9782	2.65076	2.89724	3.52356	2.24184	2.85	3.07211	3.15056	1.18903
At5g43790	249113_at	4.79077	4.96394	4.36667	4.53481	4.29646	4.07296	5.47573	5.41616	5.06178	4.16027	4.66448	4.65306	4.71205	3.67243	4.13422	4.25776	3.67356	4.22728	4.07724	4.37365	4.12102	4.28614	4.53045	4.75756	4.88655	4.91456	4.34056	5.24451	5.33271	5.15502	5.09297	5.11312	4.8846	4.63227	4.51916	4.09508	4.98368	4.48091	4.28614	4.95187	4.66732	4.80529	4.38405	4.54226	4.13832	1.26303
At5g55740	248075_at	4.8334	4.96023	1.89918	3.34767	4.79857	4.03034	5.25475	5.17393	5.31325	5.49665	6.71081	5.7301	5.00495	6.58661	4.62994	4.851	5.05268	5.30488	5.36982	5.82094	5.76022	5.94953	6.31216	3.06695	5.69655	5.05658	4.60051	4.31904	3.77083	4.37226	3.74739	4.49889	5.4663	5.60674	4.88753	2.87774	4.74578	4.29866	4.97636	4.39094	5.23649	2.45418	3.50589	3.0072	5.91958	3.90785
At5g56310	248012_at	1.51602	2.82782	2.24184	3.11437	1.79909	-0.358454	3.29719	3.28983	3.20945	2.03562	2.81967	2.28688	2.72901	2.24793	2.33056	2.29572	2.87381	2.88362	2.52356	3.05832	2.89336	2.9542	2.9222	2.72901	2.04614	-0.268817	1.926	2.27202	1.9855	0.807355	2.5435	3.55459	3.17473	3.21101	2.72901	2.80323	2.8339	2.23266	1.54102	2.488	3.04439	0.963474	2.21723	3.16672	2.87381	6.55582
At5g59200	247737_at	0.201634	2.19849	-0.785875	-0.184425	-1.21759	-1.2863	1.07039	2.09761	2.10769	0.15056	1.72247	0.0703893	-0.0740006	-0.514573	-0.395929	-0.268817	-0.415037	0.298658	0.495695	0.887525	-0.514573	-0.136062	0.0143553	-0.666576	-0.666576	-0.321928	-0.971431	-0.971431	-0.268817	-0.454032	0.356144	-0.136062	2.07039	1.58496	-0.666576	2.33628	-0.494109	-0.494109	-0.556393	0	0	-1.12029	-0.736966	0.389567	-0.415037	5.24565
At5g59600	247732_at	1.60881	4.06781	2.7137	3.39369	2.64386	2.59694	3.98914	4.16591	3.73335	2.9222	3.99186	3.05832	2.86987	3.10434	2.96901	2.52607	3.18587	2.43296	3.15866	2.41414	2.38681	3.0054	3.45943	2.60881	2.87774	2.8679	3.0018	2.87381	3.26303	2.95977	3.97085	4.35473	3.82273	2.98368	2.77821	2.57289	3.16189	1.80735	2.17313	2.96347	2.57289	2.33628	3.03562	1.96347	2.94111	3.82273
At5g61800	247518_at	2.18269	2.76977	1.80735	2.64616	0.584963	1.13093	3.65306	3.6893	3.22497	2.3505	2.61117	1.72683	1.4489	0.0143553	2.51854	2.09085	2.17313	3	-0.136062	2.0321	1.02148	0.963474	2.34767	2.27202	1.05658	1.25096	1.20789	2.18587	1.48543	1.79909	2.17313	2.09085	3.57046	3.01078	1.58496	1.76977	3.5435	2.15704	2.9222	2.488	3.13093	1.71809	0.9855	2.46728	1.60881	1.26303
At5g66500	247099_at	4.12267	4.39985	2.46205	2.9542	2.27202	1.18903	3.94111	3.88753	3.84599	2.48543	3.10434	2.84398	2.97269	2.66903	3.02326	2.79286	2.62059	2.774	2.41684	2.20477	2.56803	3.31615	3.09424	3.29719	1.70487	2.56071	2.1635	2.88947	3.09424	2.35332	3.86394	3.59813	3.10434	3.05485	2.98368	2.21412	2.94486	3.0635	2.37851	2.81762	2.76765	2.37295	2.12433	2.30159	2.97085	0.321928
