# Supplementary material for: The E-Subgroup Pentatricopeptide Repeat Protein Family in Arabidopsis thaliana and Confirmation of the Responsiveness PPR96 to Abiotic Stresses
Source: Front Plant Sci. 2016 Dec 5;7:1825. doi: 10.3389/fpls.2016.01825 (PMC5136568; doi:10.3389/fpls.2016.01825)
Supplement: Table S5 — Average log signal values of 105 E-subgroup of PPR genes subjected to salt, cold, heat, drought, osmotic, oxidative, and wounding treatment. The background color indicates the differentially expressed genes under different stress treatments. [file Table5.XLSX]

## Sheet: Sheet1
Table 5. Average log signal values of 105 E-subgroup of PPR genes subjected to salt, cold, heat, drought, osmotic, oxidative and wounding treatment. The background color indicates the differentially expressed genes under different stress treatments.
Gene name	Probe Set ID	Control-0h	Salt-0.5h	Salt-1h	Salt-6h	Salt-12h	Cold-0.5h	Cold-1h	Cold-6h	Cold-12h	Heatstress-0.5h	Heatstress-1h	Heatstress-6h	Heatstress-12h	Droughtstress-0.5h	Droughtstress-1h	Droughtstress-6h	Droughtstress-12h	Osmoticstress-0.5h	Osmoticstress-1h	Osmoticstress-6h	Osmoticstress-12h	Oxidativestress-0.5h	Oxidativestress-1h	Oxidativestress-6h	Oxidativestress-12h	Woundingstress--0.5h	Woundingstress--1h	Woundingstress--6h	Woundingstress--12h
AT1G03510	264819_at	0	-0.688056	-1.42321	-0.668819	0.192245	-0.120647	0.0173612	-1.03296	-0.515791	-1.22345	-3.48401	2.40882	-0.329105	-0.89149	0.0276785	-0.51415	-0.285369	-0.053813	0.66832	-2.69701	0.869296	0.543983	1.16707	0.633128	0.543575	-0.307784	-2.05337	-1.50993	-0.0878625
AT1G03540	264817_at	0	-2.15582	-1.84993	-1.55134	-0.65243	-1.63546	-1.73088	-1.27469	-2.76834	0.691878	-2.00118	0.551466	-1.4011	-2.15056	-2.94615	-1.32895	-3.43411	-2.71807	-2.17915	-2.76358	-2.8314	0.243243	0.199105	0.332871	0.126214	-2.47249	-2.51873	-1.16743	-2.03587
AT1G05750	261310_at	0	0.557671	1.3228	-0.273278	0.815357	0.222743	1.35167	-0.32207	-0.456826	0.640124	-0.269439	0.724313	0.0659538	0.660764	1.0051	-0.0708998	0.331844	0.798783	0.593394	0.231782	0.976755	0.998296	2.12538	1.08255	1.36429	-0.74326	0.943475	0.211659	0.828971
AT1G09190	264251_at	0	-3.67369	-2.54331	-2.39624	-0.0797547	-3.53033	-2.06798	-2.39624	-3.28601	-0.169925	-4.03934	4.70481	0.0328999	-2.39105	-2.30592	-1.67377	-2.11871	-4.94702	-3.93402	-4.03756	-2.94753	0.071345	0.0906555	0.226594	1.15294	-3.71403	-3.34299	-0.77259	-1.08667
AT1G09220	264258_at	0	-1.336	-2.75107	-0.994171	0.0287829	-2.65585	0.184731	-1.63851	-1.62177	-0.628779	-3.60486	4.29859	0.075849	-0.367519	-0.747849	-0.738914	0.126893	-4.14229	0.149078	-1.30989	0.0819934	0.618721	0.431034	0.811066	1.08816	-0.961703	-2.39837	0.820993	0.751921
AT1G10330	264455_at	0	-0.95028	-0.417381	-0.392468	-1.23266	-2.45708	-1.86851	-1.70622	-0.951248	0.21396	-2.31567	0.92442	-0.215202	-0.810987	-0.955734	-0.232036	-0.506836	0.325121	0.486284	0.195348	0.267167	0.499864	0.625609	0.891739	0.727332	1.82606	1.38483	1.5882	1.09832
AT1G17630	260736_at	0	-1.26274	0.689918	-0.36929	0.196252	-0.0237731	-0.11489	-1.30401	-1.14891	0.171908	-0.694374	0.0474446	-0.607585	0.46251	0.0799798	-0.530893	-0.408411	0.0244703	-0.754224	-0.321208	-0.0901202	1.00817	0.914495	0.339934	0.496547	-1.38772	-2.3932	-1.53908	-0.9331
AT1G22830	264749_at	0	-0.307573	-1.83973	-1.37263	-0.506429	0.170352	1.26194	-0.883819	-2.1375	1.09092	0.45628	1.09688	-0.0443941	0.116365	0.448087	-1.22036	-0.618129	-0.0604615	-0.747762	-1.97978	-0.480692	0.774667	1.27937	0.381254	0.589744	1.84824	1.0733	-0.804976	-0.0455466
AT1G26900	263684_at	0	-1.14779	-0.701035	-0.653305	-0.553882	-1.19995	-1.19926	-1.36665	-1.11687	0.17367	-1.74225	0.109527	-1.50788	-0.993231	-0.910744	-0.559864	-0.383001	1.38236	1.18805	1.1169	0.702632	0.386344	0.589719	0.745161	0.636469	2.16821	1.78239	1.01919	0.803025
AT1G28690	262763_at	0	2.30917	0.0829363	2.28509	-0.501679	0.170933	1.0565	1.96627	0.477238	1.08017	-0.214851	2.60415	2.16858	2.28889	0.0949756	2.02999	-0.992138	-2.56541	-3.05396	-3.56764	-4.86189	2.37736	0.295858	7.42017	0.322404	-2.64003	-3.73557	-3.00646	-2.63873
AT1G31430	263684_at	0	0.211967	-0.497579	0.614551	0.0437724	0.0956522	1.09622	0.175978	-0.811206	-0.414004	-1.28177	1.42242	1.20079	0.31259	-0.349758	0.994139	0.739357	-0.535728	0.218764	-0.630433	0.452002	0.948589	0.818267	1.47568	1.95142	2.14655	1.28562	3.82884	1.34383
AT1G33350	256532_at	0	0.0426665	-1.32808	-0.346841	-0.692593	-0.00228094	-0.759078	-0.30469	-2.96119	-0.17405	-0.621898	0.252528	0.381903	-0.0589253	-1.12705	-0.942985	-0.520614	-0.141842	0.250785	0.343135	0.74534	0.494471	0.581593	0.597377	0.733763	0.909216	0.65281	1.60945	1.58667
AT1G43980	259483_at	0	-2.41405	-3.70454	-2.63849	-1.03562	-2.10166	-2.24998	-3.33151	0.69773	-0.500898	-3.11449	-0.605721	-2.14037	-1.50399	-3.23061	-2.60905	0.642448	-4.11352	-3.3373	-3.47354	-3.32051	0.25567	0.18892	0.0860927	4.78049	-3.50732	-5.01458	-4.03045	-2.09841
AT1G53600	260980_at	0	-0.779968	0.0708006	-1.02372	-0.0171411	-1.75468	0.216209	-1.32144	-1.03449	0.0947782	-1.35786	-1.00998	-2.85114	0.0973331	-0.0034597	-2.37381	-0.37889	-2.77335	-3.09962	-2.67611	0.00332802	0.672769	0.614371	0.807745	0.564304	1.37048	-0.453807	0.333348	4.47058
AT1G56570	245680_at	0	-0.051068	0.267868	0.734831	-0.0184608	-0.61658	-1.94864	0.202831	0.0227487	1.08082	-1.48666	0.259915	0.0299106	-0.00481932	-0.311076	-0.221504	0.187247	4.20945	4.69099	4.43911	5.36213	0.705098	0.844966	2.02403	1.18182	_	_	_	_
AT1G62260	264739_at	0	-0.856182	0.138359	-0.360942	-0.147689	-0.512403	-0.79131	-0.422934	-0.399628	-0.146117	-1.26159	1.55093	-0.458312	-0.836044	0.128553	-0.158262	0.162211	0.165863	-0.750022	0.331896	0.986807	0.351082	0.860205	0.616601	0.971729	0.335728	-0.829115	-0.0899765	1.35413
AT1G64310	259798_at	0	-0.0523172	1.16291	0.0354675	-0.285344	-0.0135848	0.507959	-2.63586	0.457554	0.780193	0.137872	-0.243003	-0.168483	-0.0863647	0.439941	0.241501	0.644381	0.359854	-0.42553	0.175934	0.715185	0.73477	0.922037	1.36089	1.09623	-0.636743	-0.589812	-0.199902	0.133914
AT1G69350	260348_at	0	-1.4658	-0.366291	-0.717857	-0.252257	-1.00145	-0.638987	-0.637109	-0.713802	0.832071	-0.531484	1.2424	-0.318326	-0.647311	-1.69944	-0.708396	-0.814689	-1.11879	-0.0700744	-1.32892	-0.519778	0.392246	0.427184	0.7365	0.626306	-0.463037	-0.344627	0.121043	0.76291
AT1G71490	259951_at	0	-1.67967	-1.68319	-0.311888	1.1746	-1.73829	-1.98185	-3.55782	-0.285139	0.459432	-0.765136	0.196423	-0.266585	-1.56321	-0.010999	-0.301918	0.0223245	-0.242408	-1.15446	-0.849508	-0.0236029	0.287293	2.08608	0.369832	1.11891	-0.837757	-0.065972	-0.109186	-0.216152
AT1G74400	260224_at	0	-0.292548	-0.506822	0.408575	0.194269	0.070218	-0.395722	0.0483453	-0.328623	0.169504	-0.947019	0.852944	0.170104	0.686591	-0.414819	0.117584	-0.119635	-1.36401	-1.4925	-1.1432	-0.757163	0.518204	0.702862	1.14916	0.735235	-0.388645	-0.707041	0.413052	0.0556624
AT1G74600	260217_at	0	-1.30874	-0.117586	-0.213817	-0.241956	-0.982445	-1.04359	-0.65931	-1.14155	-0.300509	-1.20438	1.3694	0.572465	-1.12824	-0.744632	-0.264353	0.308974	-0.209729	0.679993	0.83914	0.56584	0.366302	0.830004	1.01712	1.25327	0.880615	2.38761	1.79556	2.52515
AT1G77010	264946_at	0	-0.058055	-0.421775	-0.0265438	0.418628	-0.678072	0.0671559	-0.782811	0.134159	-0.366428	-0.363446	0.882789	0.174645	-0.202685	-0.391401	0.316814	0.409034	1.89114	1.23493	1.41354	4.06241	0.524879	0.74587	1.16836	0.535991	0.0667871	-0.533139	0.424877	-0.0321261
AT2G02750	267473_at	0	0.253352	0.75251	0.566598	0.2678	0.00769952	0.193566	-0.031503	-0.0599382	0.560078	1.04979	-0.151524	-0.537738	-0.199416	0.0858575	-0.447689	-0.330005	0.440947	1.49302	0.540507	0.253413	1.26957	0.70465	1.14536	0.584119	-0.954254	-1.84037	-0.358341	-0.444206
AT2G03380	265708_at	0	-0.265578	-0.434801	-0.124021	0.50009	0.384098	0.429684	-0.633035	0.338535	-0.528716	-0.568881	0.308006	-0.273551	0.0409949	-0.265982	-0.285961	0.264126	2.54665	1.11285	2.56666	-1.72128	0.800641	0.882653	0.636847	1.60431	-0.617722	-1.14246	-1.08196	-0.310788
AT2G04860	263623_at	0	0.402455	-0.869296	-2.4206	-1.38092	-0.673332	0.12273	-1.83069	0.0731747	-0.533761	0.203811	-0.657442	-2.31546	-1.44435	-0.896821	-0.691094	-0.758646	-1.74924	-1.33505	-2.63979	-2.55891	0.23309	0.206034	0.464056	0.266389	-3.13654	-0.955718	-1.33717	-2.50896
AT2G13600	263719_at	0	-0.749242	-0.793144	0.061666	0.501533	-0.259138	-1.18658	-0.853387	0.197771	-0.370506	-1.34078	1.27412	0.0691078	-0.841302	-0.659475	0.119501	-0.159692	0.128127	0.368284	0.45536	0.890311	0.46079	0.576243	0.499019	0.984624	0.14807	0.855339	0.900829	1.10575
AT2G17210	263418_at	0	1.39046	0.0506261	-0.321928	2.03242	1.24998	0.792558	-1.76005	1.83825	-1.16506	1.64853	-0.275634	-0.356694	1.5979	0.459432	-0.807355	0	1.3604	0.70044	1.20462	0.656046	0.675676	0.821429	0.4	1.63636	-2.89572	-3.24917	-3.67474	-3.18047
AT2G20540	263364_at	0	-1.56577	2.60503	0.315502	-1.96231	-1.04359	-1.85042	-0.249933	-2.00166	1.82312	-1.81489	1.56139	0.37916	-1.60441	2.23318	0.641762	0.451107	0.00214527	1.90446	0.696931	-0.441284	1.59375	0.983193	0.487719	1.12198	-0.842701	-3.85555	-2.60062	-0.256477
AT2G21090	264011_at	0	-0.72289	-0.949809	-0.634984	-0.135903	-0.695145	-1.22176	-1.12102	-0.948202	-0.114084	-1.18442	1.00999	-1.05394	-0.415717	-0.851532	-0.794668	-0.819221	0.860394	0.745009	0.199783	0.447619	0.505647	0.478365	0.852063	0.644733	6.18929	5.53361	4.55313	6.2826
AT2G22410	264047_at	0	-0.121868	-1.36175	-0.345488	0.086578	0.906612	-1.12739	-1.59077	-0.586969	0.556487	0.40176	0.374646	-0.471437	0.520959	0.0474905	-0.0411597	-0.00905144	-1.28363	-0.448154	-1.23822	-1.77324	1.41176	0.98582	0.845806	1.21056	0.909179	1.69951	1.09706	1.09787
AT2G33680	267445_at	0	-1.36028	-1.76118	-0.486484	0.734631	-0.319636	-0.63548	-0.695541	0.488517	0.286337	-1.75002	1.61803	-0.188445	-1.22724	-0.910224	-0.300199	0.722567	0.215794	0.321713	0.397928	-1.45655	0.475888	0.37264	0.493982	1.33603	-2.16908	-2.55439	-1.28044	-1.0312
AT2G34400	266998_at	0	0.496257	0.682863	0.601821	0.34609	0.600305	0.732384	0.366724	-0.0901202	0.0935663	0.95031	0.0661165	0.749581	0.703679	-0.392879	0.805571	0.328964	1.17724	1.65103	0.657075	1.79712	0.712046	0.869196	1.86228	1.18667	1.02688	0.24478	0.105465	0.635208
AT2G35030	267420_at	0	-0.332767	-0.481652	-1.18794	-0.331049	-1.42718	-1.11323	-1.03854	-1.34228	1.27429	-2.78082	1.27185	-0.785963	-0.327338	-1.01538	-0.81021	-0.399762	-0.501408	-0.480185	-1.68535	-0.653568	0.606587	0.570805	0.34754	0.638095	-0.943769	-2.34205	-0.339779	0.460945
AT2G36730	265195_at	0	0.14616	-0.0846535	0.27224	0.199219	0.0115156	-1.33395	-0.325979	-0.342126	0.253512	0.0768379	0.926595	0.626848	0.182493	-0.46097	0.290799	0.387133	0.420724	0.134661	0.742141	1.19942	0.719164	0.479919	1.45037	1.14872	0.740458	0.827059	1.35589	1.19884
AT2G36980	263887_at	0	-0.133693	0.302038	0.834348	0.498083	-0.0629967	-0.348071	0.67041	0.293047	0.302038	-0.132083	0.0706191	1.16557	0.00219979	-0.0997092	1.18237	1.06739	0.23461	-0.264657	0.203866	-0.830632	0.764496	0.658249	1.88814	1.45045	-0.891851	-0.928882	-0.620903	0.123104
AT2G37310	266002_at	0	-1.57729	-0.723319	-0.166826	0.495425	-0.690694	-0.297555	-1.88096	-0.358604	0.0622225	-3.67628	1.69437	0.294696	-0.713645	-1.02428	-0.0832876	-0.0766213	-3.70966	-3.5504	-2.94372	-1.90752	0.403556	0.351878	1.14884	1.59229	-4.01923	-2.95695	-1.20856	-0.601853
AT2G37320	266003_at	0	0.187548	0.151219	0.295877	0.309026	-0.159986	-0.216741	-2.96683	0.243055	-0.763473	-1.83116	0.966404	-0.657063	-0.774355	-0.594797	-1.06871	0.54526	0.126973	0.279886	-1.16232	-1.73081	0.960497	0.595109	0.845259	0.792617	-0.660277	-2.27965	-0.0159823	-0.0191222
AT2G39620	266973_at	0	0.166138	-0.487876	0.283751	-0.246424	-2.09836	-1.99491	-0.980245	0.305124	0.0261424	0.230586	0.297583	-0.11061	0.147182	-0.594681	-0.130966	-0.444116	0.0184426	0.0897099	0.270519	0.659771	0.270952	0.59788	0.92133	0.590775	-0.402694	-0.340101	-0.417557	-0.871302
AT2G40720	266102_at	0	-0.0833114	0.645522	0.213125	0.633734	-0.0681007	0.0943274	0.296584	0.951126	-0.0493968	-0.0556551	0.583179	0.250468	-0.177396	0.174549	-0.142045	0.399191	1.54259	0.872973	0.340715	0.260042	0.636799	0.806617	1.31582	1.21777	1.58659	0.715639	1.54218	1.66519
AT2G42920	265267_at	0	0.905225	1.10926	0.714773	-0.0112218	0.464121	0.363097	-0.250604	-0.329809	-0.19441	0.564498	-0.371426	0.302013	1.24576	0.752072	1.03738	0.83787	1.98391	1.71352	2.34935	1.88392	1.08652	1.72971	2.2455	1.6184	1.15247	0.499198	1.42901	1.98434
AT2G44880	266810_at	0	-2.94828	-1.91073	-2.00793	0.142604	-1.75818	-1.18536	-0.607557	-1.26679	0.111031	-1.8501	2.65186	-0.310762	-1.31013	-0.773229	-2.36748	1.9548	-2	-3.21857	-1.79186	-3.01829	0.640511	0.567376	0.914077	2.25325	-4.62763	-4.608	-4.30787	-1.33334
AT2G46050	245129_at	0	0.512172	-0.514573	0.832335	-0.694284	-1.21293	-2.90221	-0.986496	-1.2568	0.244419	-1.52188	-0.268672	0.895692	-4.41804	-0.047618	0.672691	-0.46355	-2.62351	-2.47479	-0.868714	-2.35779	0.410603	1.11688	1.11442	0.992018	-0.994784	-3.87869	-0.119867	-0.869819
AT3G01580	259183_at	0	-0.902703	-2.06609	-2.32193	-1.47582	-0.753839	-2.11189	-2.37964	-3.37681	-1.5656	-1.51937	0.569856	-2.82443	-1.25634	-3.0217	-2.53492	-1.53209	-3.82243	-3.41879	-2.97756	-4.38412	0.430233	0.119403	0.509804	0.481336	-3.31667	-3.05209	-1.23121	-1.7122
AT3G02330	256325_at	0	-2.64433	-0.854241	-0.497283	0.376339	-0.470496	0.452881	-3.0336	-2.67575	2.22651	-1.85213	0.970311	-0.74066	0.231742	-2.0438	-0.86451	0.100974	-1.89558	0.263034	-1.98573	-0.334419	0.318596	0.32392	0.860614	1.10012	-1.90427	-1.12111	0.791112	0.764664
AT3G04750	258817_at	0	0.579615	0.639287	-0.0512335	0.0368807	0.507671	0.494691	-0.332852	0.0542541	0.29511	0.580358	-0.554701	0.416567	0.498633	-0.0069047	-0.0519385	0.0756806	4.96659	3.06062	3.41504	2.4832	1.66704	1.46366	1.47242	1.30813	5.03009	2.98784	2.96927	1.9721
AT3G05240	259355_at	0	0.254232	1.06318	0.525964	0.443119	0.386589	0.342192	0.151375	0.829756	0.463319	0.408176	-0.0367436	0.194843	0.810661	0.489296	0.931808	0.251947	-0.642249	-0.025091	0.0703539	-0.466944	0.956204	1.8872	1.55401	1.16078	0.983016	1.56323	0.384036	1.04253
AT3G05340	259295_at	0	1.82909	2.33383	2.87158	2.03169	1.8866	1.33673	1.72868	2.14892	0.307365	1.42312	-0.0174271	2.86321	2.30446	1.79809	1.9149	3.09207	1.86992	2.40387	2.96297	3.92678	3.64636	4.30854	2.87939	6.64612	2.40212	1.59943	1.54496	2.57872
AT3G09040	259206_at	0	-0.690538	0.120161	0.266711	0.0264722	-0.135762	-0.996677	-0.179255	-2.63649	0.0378233	-0.115568	0.496088	0.156298	-0.0691377	0.229188	-0.0198996	0.380889	0.668497	1.79414	1.14301	2.9292	0.858868	1.02844	0.912973	1.16374	-1.06241	-1.01689	-0.094786	0.23472
AT3G13880	257607_at	0	-1.2994	0.263601	-0.0806878	0.642393	-0.399535	-0.434449	-0.229621	0.115568	0.309491	-1.06728	1.75736	0.816238	-0.841641	-0.109535	0.141705	-0.00709524	-0.368409	0.185117	-0.629407	-0.884759	0.388445	0.653892	1.13808	1.21832	-1.54897	-0.73961	-0.635298	0.0522673
AT3G14730	258120_at	0	0.536776	0.65808	-0.262386	0.39178	0.468514	-0.0465593	-0.109994	-0.209293	0.111133	-0.965457	0.756533	0.367245	0.30552	-0.640488	0.401193	0.273761	-0.601378	0.356386	0.484349	0.061135	0.752019	1.06704	1.35805	0.933902	0.08663	0.366262	0.913772	0.831656
AT3G15930	257796_at	0	-0.878348	-0.161363	-0.724293	2.10941	-0.642404	-1.0115	-0.233782	2.30787	-1.82244	0.0124601	0.713211	-0.347471	-2.35264	-0.293116	-2.1485	1.26667	-1.60359	-0.636321	-1.65524	0.0846478	0.986369	0.136243	1.14384	1.89091	-1.24058	-4.44252	-0.589497	-0.872504
AT3G16610	258428_at	0	-1.23065	-0.467854	-0.104614	-1.27508	-0.540793	-1.15279	-0.651918	-1.21119	1.12583	-1.71762	0.907732	0.393531	-0.760195	-2.85864	-2.90246	-1.6691	0.446583	0.160843	0.0292201	0.0569666	0.32858	0.610294	0.486549	0.559252	-0.450428	-0.0990267	0.352932	0.674736
AT3G18970	256919_at	0	-0.587487	-0.0388598	0.270722	-0.205142	0.347923	1.07175	-0.241451	0.151002	0.412743	-0.403871	0.611162	0.654656	0.319235	0.0177237	-0.0655695	0.00499722	-0.0795121	-0.513816	-0.107001	-0.648974	0.867133	0.928925	1.15636	1.62665	0.639344	0.709221	0.867965	3.61952
AT3G21470	258174_at	0	-0.581662	-2.59721	-1.18513	0.49317	-0.799484	-2.57062	0.243382	-0.117022	-2.32716	-3.79057	2.87417	0.601597	-3.00368	-2.55099	0.0691018	0.410088	-1.98566	-0.5686	-1.81931	-0.295829	0.367939	0.702537	1.02676	1.23801	-0.693461	-3.22948	0.186951	-1.02725
AT3G22150	256792_at	0	3.11062	3.57049	2.43364	2.91558	3.41329	2.88731	2.8922	2.57482	0.380842	2.5134	0.864473	4.05496	3.29355	3.50929	3.18628	4.49635	2.48083	2.18235	1.94395	1.52882	7.86204	8	8.9992	23.0894	2.18553	1.75891	2.66914	3.35018
AT3G25060	257103_at	0	-1.04614	0.807355	-0.498681	-0.498085	0.292996	1.69599	-2.38945	-0.321928	-1.54553	-1.88264	1.23858	0.914329	-2.38622	0.659925	0.658581	-0.442943	-0.647996	-1.39232	-1.35807	1.8011	1.39709	0.79	0.920477	1.02299	-3.33298	-2.71605	-0.691779	-2.56047
AT3G25970	257979_at	0	-0.298369	0.127185	-0.335173	0.10497	-0.281953	-0.883129	-0.595928	-0.760752	-0.0321419	-0.789905	0.535535	-0.314414	-1.37397	-0.737829	-0.905949	-0.201852	-0.637906	-1.22952	-1.02999	-0.881724	0.697208	0.539198	0.613055	0.521509	-0.266421	-0.0418202	0.802921	0.958654
AT3G29230	257744_at	0	1.7687	1.97733	1.46242	2.04567	1.78337	1.89841	1.01176	1.05733	0.0814527	1.39218	0.677346	1.74759	1.48416	1.78731	1.74193	2.33185	2.13664	2.53197	1.9386	2.17659	3.32463	4.85665	3.18293	4.34874	3.86243	6.36894	4.93078	5.2324
AT3G47840	252386_at	0	0.257356	-1.72395	-2.98929	-0.271206	0.107609	-3.74861	-1.52598	-1.06632	-1.11334	-0.0494122	1.91571	0.332639	0.390543	-2.02464	-0.0469832	-0.325869	-1.74534	-1.9737	-3.46265	-1.72788	0.494949	0.0974859	0.981371	1	-0.980511	-2.67859	0.22551	0.433967
AT3G49740	252247_at	0	-0.33559	0.281348	-0.318682	0.401802	0.0145052	0.205772	-0.606475	0.313265	-0.450898	-0.405908	0.600609	0.0390767	-0.445829	-1.4008	0.494066	0.270214	1.32163	3.61983	2.91554	0.799792	0.575204	0.983863	1.06435	0.90208	-0.590554	-0.7552	-0.276589	-0.156036
AT3G50420	252216_at	0	-0.272297	-0.483139	-0.1731	0.666874	-0.460634	-1.35418	-1.30571	0.125737	-0.797782	-0.167042	3.88815	-0.0974658	-0.413756	-0.627288	0.392663	0.875821	-1.24484	-3.33199	-3.20033	-1.79163	0.605333	0.845805	1.49372	1.89691	-2.44173	-2.39324	0.308536	-0.82412
AT3G51320	252151_at	0	-0.790516	0.0344521	-0.633671	-0.337295	-0.253508	-0.122842	-2.12819	-2.41834	-0.120662	-1.5889	-0.194952	-0.182832	-0.850079	0.0264004	-0.530937	-0.437444	1.73854	2.3997	1.04206	1.80427	0.800663	1.24783	0.685628	0.753211	0.725708	1.06369	0.682475	0.235197
AT3G53360	251965_at	0	-0.283225	1.34286	0.303197	0.364816	-0.997097	1.03202	-0.229287	0.191802	0.0990664	-0.609136	1.78197	0.581452	-0.0638662	1.08551	0.251798	0.0640466	-0.517208	-0.457833	-0.906891	-0.48693	0.839879	1.61795	1.22715	1.20694	1.51265	0.782371	1.34993	1.85404
AT4G04370	255329_at	0	0.302918	1.08762	1.21931	1.04275	0.219144	0.157175	1.13195	0.845584	0.471234	-0.306473	0.234505	1.25659	0.319296	0.0211001	1.42643	1.05455	-0.568533	-0.00952849	-0.194907	-0.395929	0.835128	1.69429	3.15672	1.42763	-1.93729	-1.77451	-1.31392	-1.87694
AT4G08210	255153_at	0	0.453499	0.0899547	-0.0855824	0.318076	-0.298195	1.14902	-0.083029	1.17419	-0.546395	-0.658859	0.777664	1.03039	0.224365	-1.01961	0.0601456	0.730217	-1.55459	-0.673207	-0.930052	-1.67933	0.621751	0.993646	1.89649	1.52222	-0.809718	0.646865	-0.0211925	0.627351
AT4G14170	245595_at	0	0.313129	1.01168	-0.0207735	1	-1.65666	0.602836	-2.43895	1.20782	1.41747	-0.35733	0.0345842	-0.490178	0.26954	0.0427582	1.08849	1.12789	0.468685	-1.1567	0.685891	1.10876	1.27691	1.50407	1.38599	2.65088	_	_	_	_
AT4G16470	245498_at	0	-0.54551	-0.383128	-0.555904	-0.448641	-1.20688	-0.294252	-1.72678	-1.52763	0.683786	-1.71254	-0.592353	-0.142969	-1.32849	-1.15688	-0.63922	-0.264985	1.2903	1.00761	1.24065	1.93545	0.639105	0.871406	0.71552	1.0015	_	_	_	_
AT4G18840	254588_at	0	0.137554	0.310447	0.0615924	0.313486	-0.779261	-0.351927	-0.181289	-0.207876	-0.755368	-0.558761	0.279696	-0.133927	0.229223	-0.435711	0.359896	0.0442071	0.830075	0.647493	1.09516	1.32378	0.661703	0.964939	0.932624	0.752236	0.728574	1.07821	1.55413	1.87878
AT4G19220	254556_at	0	0.386199	0.426931	-0.319522	-0.341428	0.433887	0.204539	-0.247225	-0.751798	0.234671	-1.22953	0.182445	0.0582191	0.166811	-0.277759	0.0427145	-0.438667	-0.348382	0.00218095	-0.446109	-0.349455	0.850868	1.25092	0.825264	0.723375	-0.00494243	0.58992	0.577719	1.47335
AT4G20770	254486_at	0	-0.980575	2.20226	-0.477854	-2.23337	-0.283335	2.21313	1.22084	0.100582	1.82229	-2.70571	2.81141	2.22549	-2.08521	-0.441598	-0.604071	-0.597863	-1.55639	-2.39232	-0.181297	-0.022484	0.123045	0.80597	2.70677	0.709199	-1.44176	-2.52973	-0.701987	-3.10317
AT4G21300	254401_at	0	-0.190778	0.344953	0.350164	-1.08723	-0.149906	0.341565	-4.01975	-1.70114	-0.1214	-0.2674	-0.178286	-0.621388	0.300559	-0.33019	-1.06009	-1.09317	-2.27682	-2.16353	-3.03428	-3.1427	0.49144	1.28004	1.14234	0.479691	-1.57378	-2.02323	-0.956504	-1.41793
AT4G22760	254334_at	0	-1.26777	0.970854	-3.07895	-1.07992	-2.06174	-1.49881	-0.537578	-0.832958	1.62778	0.0742633	0.47598	-2.21388	-2.10066	-0.313629	0.233672	-0.978563	-1.16938	-1.9381	-3.16347	-3.57154	0.571949	1.35385	1.0989	0.575599	-2.36612	-4.17764	-1.92426	-3.57992
AT4G25270	254051_at	0	0.531973	1.10006	0.104117	0.705632	0.891124	0.340415	0.395099	0.0219053	0.0458037	0.29059	0.39721	0.876011	1.10451	0.736966	0.701165	0.627534	1.81366	1.89569	2.49838	2.16268	1.01277	0.986353	1.25752	1.33268	0.820974	1.04546	1.43922	1.47988
AT4G31070	253576_at	0	-1.42127	-0.0144581	-0.620084	0.825687	0.683728	0.234671	0.798457	-0.307244	0.689507	0.993318	0.844152	0.631679	-0.375581	-0.483784	-0.154034	0.0219704	-2.98235	-1.7745	-1.21239	-0.202756	0.310536	0.834758	2.42532	2.07417	-1.65272	1.45747	1.47024	-1.50989
AT4G32430	253430_at	0	-1.54525	-0.0262419	-0.349699	-0.399501	-0.734683	-0.704544	-0.647521	-1.37732	-0.791154	-0.773697	1.18641	-0.531402	-1.49126	-0.0389632	-0.632313	-0.50167	-0.160325	-2.42524	-0.924659	-0.327307	0.555226	0.559561	0.576261	0.871458	0.0287686	-1.22096	0.662621	-0.0901978
AT4G38010	253019_at	0	0.0556111	-0.0859302	0.282912	0.548236	-0.386183	-0.640295	-0.361434	-0.572925	0.330331	-1.04158	1.38819	0.44007	-0.0843922	-0.88	0.215331	0.588513	-0.802684	-0.526806	-0.937474	-0.854837	0.631155	0.877551	1.32525	0.945293	0.364904	0.558079	1.44371	0.906315
AT4G39530	252899_at	0	0.0776748	0.204973	0.251091	0.022674	-0.430782	0.0699548	-0.326834	-0.355112	-0.321734	-0.938505	1.18253	0.540918	-0.189011	-0.110328	0.408024	0.531648	-0.237807	-0.190134	-0.694123	-0.760158	0.754806	0.608853	1.42241	1.09607	-0.626751	-0.779085	-0.00566875	-0.191572
AT5G08490	250521_at	0	-0.460783	-0.181762	0.577405	0.276878	-0.0108474	0.754699	0.806709	0.8172	-1.0459	-0.880787	-0.0340579	0.549866	0.630466	0.548829	0.923379	0.606266	-1.26647	-0.490864	-2.10106	-1.43276	0.782772	1.47703	1.35266	1.50083	0.0702623	0.284453	0.740613	1.33734
AT5G08510	249965_at	0	-0.22615	-0.311907	0.0347412	0.483657	-0.399597	-0.750436	-0.253384	0.050498	0.0324402	-0.993362	0.523232	-0.444728	-0.3259	-0.149621	0.0141989	-0.22033	2.05622	1.99072	3.41458	3.16005	0.716566	0.828625	0.886613	0.855794	0.240151	0.622167	0.906536	0.477715
AT5G15300	250166_at	0	-1.80302	-0.457135	-0.480905	0.563411	-1.00249	-0.819428	-0.821074	0.919354	-0.354533	-1.4924	1.62109	-0.216631	-0.890073	-0.231141	-1.29618	0.367316	-1.14202	-1.87324	-1.66509	-1.67594	0.92685	0.802941	1.1856	1.95058	-0.716841	-1.85982	-0.83202	-1.05878
AT5G19020	249965_at	0	-1.6858	-1.16467	-0.898519	-0.66976	-1.94128	-1.57796	-0.756074	-1.42719	-0.724704	-2.94539	1.35149	-0.506461	-1.90876	-0.909306	-0.882278	-1.16355	-1.9983	-1.41721	-1.4025	-0.8116	0.12092	0.206813	0.419534	0.712954	-2.30449	-1.72442	-0.365972	-0.474996
AT5G27110	246808_at	0	0.155838	-0.0114013	-0.126006	0.222908	-0.699069	-0.23732	-0.479168	0.370164	0.139132	-0.76346	1.33045	0.300866	-0.591245	0.0922083	0.0177498	0.371559	1.54706	2.81555	2.1781	2.2899	0.530147	0.932183	0.9218	1.19417	1.80091	2.24766	2.64621	2.81585
AT5G37570	249624_at	0	-1.16993	-1.94145	-0.471458	0.00946809	-0.456994	-0.689385	-0.0908089	-2.42656	1.08291	-0.560088	1.83231	0.487017	-0.132772	-0.974615	-0.568899	-0.295456	0.03558	0.86517	-0.3926	0.647952	0.597101	0.781065	0.494208	0.997531	-1.92569	-5.10799	-1.38761	-1.37715
AT5G39350	249470_at	0	-0.256531	-0.988249	0.170423	0.95618	-0.371011	-1.43774	-0.462144	0.261702	0.0698066	-0.98132	1.40245	0.82244	-0.195692	-0.387766	0.229636	0.806555	-0.729649	-0.0319949	-0.191553	0.188382	0.485665	0.600372	1.31917	1.37341	0.0655332	0.409724	1.71603	2.77959
AT5G42450	249222_at	0	-0.0203852	0.42416	0.0656532	0.390071	-0.23967	0.932783	-2.70044	1.13063	-0.367173	-0.660514	2.24021	0.0101855	1.03724	0.289702	-0.0888324	0.942285	-0.951173	-1.91754	-0.0864641	0.293606	1.13265	1.63582	1.02834	1.37092	-1.75636	-1.84169	-0.870216	-1.53605
AT5G43790	249113_at	0	-0.964298	0.488046	-1.14977	-0.959841	-0.0588365	-0.0971089	-1.66742	-0.078093	0.0871564	-2.27378	1.18013	0.0342862	-0.916877	-0.63857	-0.455144	0.43137	-0.656824	0.0346818	0.863007	0.0804065	0.589597	1.00337	0.612795	1.22281	-0.915537	0.0302553	0.182262	1.01525
AT5G55740	248075_at	0	3.38281	4.01806	3.2147	3.09706	3.63487	3.42333	3.9386	3.33229	0.267786	2.82852	0.656262	4.90373	3.74948	4.20053	3.84095	4.27607	1.25258	1.57327	0.336145	0.886875	10.2266	18.1141	16.2181	20.6166	2.89335	2.79092	2.75353	3.38341
AT5G56310	248012_at	0	0.323014	-1.30666	0.0483876	0.664489	-0.128661	0.988443	-2.67494	-0.413107	-2.46597	-2.89697	4.18552	0.377651	-2.47856	1.28933	0.394765	0.165842	0.108706	0.190082	-1.17383	-0.920311	0.429109	1.25	1.3814	1.25837	-2.37426	-3.27445	-1.07991	-0.824845
AT5G59200	247737_at	0	0.807355	0.68147	0.0274807	-0.0972972	0.584963	0.95858	0.321928	1.17688	0.156119	-0.482152	3.58692	0.775294	-0.626542	-0.0274807	1.39759	1.2578	-4.88327	-5.37102	-5.32942	-2.29031	0.715909	0.924528	2.26923	13.087	-4	-3.12123	-3.81908	-2.18057
AT5G59600	247732_at	0	0.430339	1.19489	-0.227728	0.367628	0.829257	0.765443	-0.0274807	0.59323	-0.176878	-1.24172	1.05035	0.662903	-0.091888	0.310945	0.23334	0.877857	0.794681	1.25764	0.630949	0.983403	1.07985	1.44095	0.852338	1.97701	-1.43145	-1.1	-1.68628	-0.760873
AT5G61800	247518_at	0	-1.6909	-0.640401	-0.257531	0.766955	-2.28102	-3.97728	-2.37179	-2.56533	-1.49526	-3.06529	3.37126	-0.385728	0.0253111	0	0.469145	-0.277601	-1.75832	-1.81819	-2.7409	-1.16491	0.5	0.136243	1.30573	0.476408	-3.39855	0.145956	1.74386	-0.224607
AT5G66500	247099_at	0	-0.791616	0.309088	0.525995	-0.270025	-0.605549	-1.95505	-0.934827	0.292871	-1.46148	-1.51797	1.5617	1.3779	0.24111	-0.436502	1.26703	0.691359	-1.44617	-4.13203	0.171061	0.717361	0.245887	1.14399	1.54898	1.58006	-3.00908	0.698077	0.33573	0.0660604
